# Supplementary material for: Prediction of Activity and Selectivity Profiles of Sigma Receptor Ligands Using Machine Learning Approaches
Source: J Chem Inf Model. 2025 Sep 1;65(18):9697–712. doi: 10.1021/acs.jcim.5c01091 (PMC12458689; doi:10.1021/acs.jcim.5c01091)
Supplement: Supplementary file 1 [file ci5c01091_si_001.xlsx]

## Sheet: Foglio2
canonical_smiles	ID	Target Name	Target Organism	Standard Relation	Standard Value	Standard Type	Standard Units	original_source	pActivity	activity	selectivity	Dataset
CC(C)=CCN1CC[C@@]2(C)c3cc(O)ccc3C[C@@H]1[C@@H]2C	CHEMBL560	S1R	Homo sapiens	=	121	Ki	nM	ChEMBL	791721462968355	active	S1R selective	1, 3, and 5
CC(C)=CN1CC[C@@]2(C)c3cc(O)ccc3C[C@H]1[C@H]2C	CHEMBL5270434	S1R	Homo sapiens	=	31	Ki	nM	ChEMBL	8508638306165727	active	S1R selective	1, 3, and 5
CC(C)n1nc(CN2CCCC2)nc1-c1ccc(C(C)(C)C)cc1	CHEMBL4795418	S1R	Homo sapiens	=	22	Ki	nM	ChEMBL	8657577319177793	active	S1R selective	1, 3, and 5
CC1CCN(CCCCc2cccc3cc(OCCCCCCN4C(=O)c5ccc(N(C)C)cc5C4=O)ccc23)CC1	CHEMBL3763396	S1R	Homo sapiens	=	3	Ki	nM	ChEMBL	1.05229e+16	active	S1R selective	1, 3, and 5
CCCN(CCC)CCc1ccc(OC)c(OCCc2ccccc2)c1	CHEMBL190883	S1R	Homo sapiens	=	10	Ki	nM	ChEMBL	90	active	S1R selective	1, 3, and 5
CCCN(CCC1(O)CC(NC(=O)c2ccc3ccccc3c2)C1)[C@H]1CCc2nc(N)sc2C1	53475319	S1R	Homo sapiens	=	5310	Ki	nM	PubChem	6274905478918531	active	S1R selective	1, 3, and 5
CCCN1CCC=C(c2cc(-c3ccc(C)cc3)no2)C1	CHEMBL4088272	S1R	Homo sapiens	=	1995	Ki	nM	ChEMBL	8700057099977233	active	S1R selective	1, 3, and 5
CCCN[C@H]1CCc2nc(N)sc2C1	CHEMBL301265	S1R	Homo sapiens	=	44460	Ki	nM	ChEMBL	5352030541637028	active	S1R selective	1, 3, and 5
CCCn1nc(C(=O)N2CCCCC2)c2c1CCN(CCc1cccc(C(F)(F)F)c1)C2	CHEMBL4781851	S1R	Homo sapiens	=	10000	Ki	nM	ChEMBL	60	active	S1R selective	1, 3, and 5
CCCn1nc(C(=O)Nc2cccc(OC)c2)c2c1CCC(NCCc1ccncc1)C2	CHEMBL4752119	S1R	Homo sapiens	=	10000	Ki	nM	ChEMBL	60	active	S1R selective	1, 3, and 5
CC[C@H]1c2cc(C)ccc2OC[C@@]1(C)N	CHEMBL4528651	S1R	Homo sapiens	=	10000	Ki	nM	ChEMBL	60	active	S1R selective	1, 3, and 5
CC[C@H]1c2cc(OC)ccc2CC[C@@]1(C)N	CHEMBL4472703	S1R	Homo sapiens	=	12589	Ki	nM	ChEMBL	6900008766455316	active	S1R selective	1, 3, and 5
CC[C@H]1c2cc(OC)ccc2OC[C@@]1(C)N	CHEMBL4458099	S1R	Homo sapiens	=	39811	Ki	nM	ChEMBL	6399996913372259	active	S1R selective	1, 3, and 5
CCn1nc(CN2CCCC2)nc1-c1ccc(C(C)(C)C)cc1	CHEMBL4799774	S1R	Homo sapiens	=	48	Ki	nM	ChEMBL	8318758762624412	active	S1R selective	1, 3, and 5
CN(C(=O)Cc1ccc(Cl)c(Cl)c1)[C@@H]1CCCC[C@H]1N1CCCC1	CHEMBL441765	S1R	Homo sapiens	=	8740	Ki	nM	ChEMBL	6058488567365597	active	S1R selective	1, 3, and 5
CN(CCCNC(=O)c1ccc(C(C)(C)C)cc1)Cc1ccccc1	CHEMBL4168942	S1R	Homo sapiens	=	16	Ki	nM	ChEMBL	8795880017344075	active	S1R selective	1, 3, and 5
CN(CCCNC(=O)c1ccc(Cl)cc1Cl)Cc1ccccc1	N-[3-(benzylmethylamino)propyl]-2,4-dichlorobenzamide::US10179761, Compound 3.1.24	S1R	Homo Sapiens	=	13	Ki	nM	BindingDB	8886056647693163	active	S1R selective	1, 3, and 5
CN(CCCNC(=O)c1cccc(N(C)C)c1)Cc1ccccc1	CHEMBL4176708	S1R	Homo sapiens	=	19	Ki	nM	ChEMBL	8721246399047171	active	S1R selective	1, 3, and 5
CN(CCNC(=O)c1ccc(C#N)cc1)Cc1ccccc1	CHEMBL4172201	S1R	Homo sapiens	=	12	Ki	nM	ChEMBL	8920818753952375	active	S1R selective	1, 3, and 5
CN(CCNC(=O)c1ccc(Cl)cc1)Cc1ccccc1	CHEMBL4176123	S1R	Homo sapiens	=	36	Ki	nM	ChEMBL	8443697499232712	active	S1R selective	1, 3, and 5
CN(CCNC(=O)c1ccc([N+](=O)[O-])cc1)Cc1ccccc1	CHEMBL4166905	S1R	Homo sapiens	=	36	Ki	nM	ChEMBL	8443697499232712	active	S1R selective	1, 3, and 5
CN1CCC(c2nnn3c2CO[C@@H]2CN(Cc4ccc(F)cc4)C[C@H]23)CC1	CHEMBL5191285	S1R	Homo sapiens	=	4460	Ki	nM	ChEMBL	6350665141287858	active	S1R selective	1, 3, and 5
CN1CCN(c2cnc3c(C4CCN(C(=O)c5ccc(OC(F)(F)F)cc5N)CC4)ncnc3c2)CC1	CHEMBL4445670	S1R	Homo sapiens	=	25000	Ki	nM	ChEMBL	5.60206e+16	active	S1R selective	1, 3, and 5
CN1CC[C@]23CCCC[C@@H]2[C@H]1Cc1ccc(O)cc13	CHEMBL3919892	S1R	Homo sapiens	=	1180	Ki	nM	ChEMBL	6928117992693875	active	S1R selective	1, 3, and 5
COC1Cc2ccccc2C2(CCC(N(C)Cc3ccccc3)CC2)O1	54583594	S1R	Homo sapiens	=	390	Ki	nM	PubChem	7.40894e+16	active	S1R selective	1, 3, and 5
COc1cc(OC)c2c(c1)OC[C@@]1(C)NCC[C@@H]21	CHEMBL4447975	S1R	Homo sapiens	=	3981	Ki	nM	ChEMBL	7400007822415902	active	S1R selective	1, 3, and 5
COc1ccc(CN2C[C@@H]3OCc4c(-c5ccccc5F)nnn4[C@H]3C2)cn1	CHEMBL5182178	S1R	Homo sapiens	=	3920	Ki	nM	ChEMBL	6406713932979542	active	S1R selective	1, 3, and 5
COc1ccc(CN2C[C@@H]3[C@@H](C2)OCc2c(-c4cccc(F)c4)nnn23)cn1	CHEMBL5181214	S1R	Homo sapiens	=	110	Ki	nM	ChEMBL	7958607314841775	active	S1R selective	1, 3, and 5
COc1ccc(CN2C[C@@H]3[C@@H](C2)OCc2c(-c4ccccc4F)nnn23)cn1	CHEMBL5195738	S1R	Homo sapiens	=	510	Ki	nM	ChEMBL	7292429823902063	active	S1R selective	1, 3, and 5
COc1ccc2c(c1)CCCC2CCCCN1CCCC(C)(C)C1	S2RSLDB610	S1R	Homo sapiens	=	212	Ki	nM	S2RSLDB	867366413907125	active	S1R selective	1, 3, and 5
COc1cccc(CNC(=O)c2nc3scc(CN(C)Cc4ccccc4)c3c(=O)[nH]2)c1	CHEMBL3337895	S1R	Homo sapiens	=	2630	Ki	nM	ChEMBL	6580044251510242	active	S1R selective	1, 3, and 5
C[C@@H]1CCCN(CC(=O)N2CCN(c3ccccc3)CC2)C1	PPA_2	S1R	Homo sapiens	=	483	Ki	nM	in-house	8316052869248487	active	S1R selective	1, 3, and 5
Cc1c[nH]c2nccc(Oc3c(F)cc(Nc4cc(Cl)nc(N)n4)cc3F)c12	CHEMBL1971943	S1R	Homo sapiens	=	67655	Ki	nM	ChEMBL	5169700101621172	active	S1R selective	1, 3, and 5
Cc1ccc(C(=O)N2CCN(Cc3ccc(F)cc3)CC2)o1	SF4C_Fur_SCH3	S1R	Homo sapiens	=	2138	Ki	nM	in-house	6669992299127241	active	S1R selective	1, 3, and 5
Cc1ccccc1N=C(N)Nc1ccccc1C	CAS_97-39-2::DITOLYLGUANIDINE::DTG::Di-o-tolylguanidine::Tol2Gdn::cid_7333	S1R	Homo Sapiens	=	1040	Ki	nM	BindingDB	6982966660701219	active	S1R selective	1, 3, and 5
Cc1nccc2c1C(C)(C)Nc1cc(Br)ccc1-2	CHEMBL4642292	S1R	Homo sapiens	=	5600	Ki	nM	ChEMBL	6251811972993799	active	S1R selective	1, 3, and 5
Clc1ccc(Nc2nc3ccccc3c3nc(C4CCCCCCCC4)[nH]c23)cc1Cl	168283716	S1R	Homo sapiens	=	51500	Ki	nM	PubChem	5288192770958809	active	S1R selective	1, 3, and 5
Cn1cncc1[C@@](O)(COc1ccc(C#N)cc1-c1ccc(OC(F)(F)F)cc1)c1ccc(C#N)cc1	CHEMBL4526341	S1R	Homo sapiens	=	9164	Ki	nM	ChEMBL	703791491948264	active	S1R selective	1, 3, and 5
Cn1nc(CN2CCCC2)nc1-c1ccc(-c2ccccc2)cc1	CHEMBL4778319	S1R	Homo sapiens	=	900	Ki	nM	ChEMBL	7045757490560675	active	S1R selective	1, 3, and 5
Cn1nc(CN2CCCC2)nc1-c1ccc(C(C)(C)C)cc1	CHEMBL4799971	S1R	Homo sapiens	=	75	Ki	nM	ChEMBL	81249387366083	active	S1R selective	1, 3, and 5
Cn1nc(CN2CCCC2)nc1-c1ccc(C2CCCCC2)cc1	CHEMBL4798543	S1R	Homo sapiens	=	200	Ki	nM	ChEMBL	7698970004336019	active	S1R selective	1, 3, and 5
Fc1ccc(-c2nnn3c2CO[C@H]2CN(C4CCOCC4)C[C@@H]23)nc1	CHEMBL5183830	S1R	Homo sapiens	=	630	Ki	nM	ChEMBL	7200659450546418	active	S1R selective	1, 3, and 5
Fc1ccc(CN2C[C@@H]3OCc4c(-c5ccccn5)nnn4[C@H]3C2)cc1	CHEMBL5195219	S1R	Homo sapiens	=	6110	Ki	nM	ChEMBL	6213958789757446	active	S1R selective	1, 3, and 5
Fc1ccc(CN2C[C@@H]3[C@@H](C2)OCc2c(-c4ccc(F)cn4)nnn23)cc1	CHEMBL5195143	S1R	Homo sapiens	=	490	Ki	nM	ChEMBL	7309803919971486	active	S1R selective	1, 3, and 5
Fc1ccc(CN2C[C@@H]3[C@@H](C2)OCc2c(-c4ccccn4)nnn23)cc1	CHEMBL5192561	S1R	Homo sapiens	=	210	Ki	nM	ChEMBL	767778070526608	active	S1R selective	1, 3, and 5
Fc1ccc(CN2C[C@@H]3[C@@H](C2)OCc2c(-c4cccnc4)nnn23)cc1	CHEMBL5190505	S1R	Homo sapiens	=	860	Ki	nM	ChEMBL	7.0655e+16	active	S1R selective	1, 3, and 5
Fc1ccc(CN2C[C@@H]3[C@@H](C2)OCc2c(-c4ccncc4F)nnn23)cc1	CHEMBL5176813	S1R	Homo sapiens	=	740	Ki	nM	ChEMBL	7130768280269024	active	S1R selective	1, 3, and 5
Fc1ccc(CN2C[C@@H]3[C@@H](C2)OCc2c(-c4ncccc4F)nnn23)cc1	CHEMBL5170363	S1R	Homo sapiens	=	1190	Ki	nM	ChEMBL	6924453038607469	active	S1R selective	1, 3, and 5
Fc1ccc(CN2C[C@@H]3[C@@H](C2)OCc2c(C4CCOCC4)nnn23)cc1	CHEMBL5185431	S1R	Homo sapiens	=	720	Ki	nM	ChEMBL	7142667503568732	active	S1R selective	1, 3, and 5
Fc1cccc(-c2nnn3c2CO[C@@H]2CN(Cc4ccccc4)C[C@H]23)c1	CHEMBL5186915	S1R	Homo sapiens	=	30	Ki	nM	ChEMBL	8522878745280337	active	S1R selective	1, 3, and 5
Fc1cccc(-c2nnn3c2CO[C@H]2CN(Cc4ccccc4)C[C@@H]23)c1	CHEMBL5188036	S1R	Homo sapiens	=	140	Ki	nM	ChEMBL	7853871964321762	active	S1R selective	1, 3, and 5
Fc1ccccc1-c1nnn2c1CO[C@@H]1CN(C3CCOCC3)C[C@H]12	CHEMBL5178219	S1R	Homo sapiens	=	2090	Ki	nM	ChEMBL	6679853713888946	active	S1R selective	1, 3, and 5
Fc1ccccc1-c1nnn2c1CO[C@@H]1CN(CC3CCOCC3)C[C@H]12	CHEMBL5193266	S1R	Homo sapiens	=	140	Ki	nM	ChEMBL	7853871964321762	active	S1R selective	1, 3, and 5
Fc1ccccc1-c1nnn2c1CO[C@@H]1CN(Cc3ccc(C(F)(F)F)nc3)C[C@H]12	CHEMBL5175398	S1R	Homo sapiens	=	870	Ki	nM	ChEMBL	7060480747381382	active	S1R selective	1, 3, and 5
Fc1ccccc1-c1nnn2c1CO[C@@H]1CN(Cc3ccccc3)C[C@H]12	CHEMBL5197005	S1R	Homo sapiens	=	90	Ki	nM	ChEMBL	8045757490560675	active	S1R selective	1, 3, and 5
Fc1ccccc1-c1nnn2c1CO[C@@H]1CN(Cc3cccnc3)C[C@H]12	CHEMBL5177384	S1R	Homo sapiens	=	1220	Ki	nM	ChEMBL	6913640169325252	active	S1R selective	1, 3, and 5
Fc1ccccc1-c1nnn2c1CO[C@H]1CN(C3CCOCC3)C[C@@H]12	CHEMBL5197187	S1R	Homo sapiens	=	220	Ki	nM	ChEMBL	7657577319177793	active	S1R selective	1, 3, and 5
Fc1ccccc1-c1nnn2c1CO[C@H]1CN(CC3CCOCC3)C[C@@H]12	CHEMBL5173652	S1R	Homo sapiens	=	160	Ki	nM	ChEMBL	7795880017344075	active	S1R selective	1, 3, and 5
Fc1ccccc1-c1nnn2c1CO[C@H]1CN(Cc3ccccc3)C[C@@H]12	CHEMBL5198408	S1R	Homo sapiens	=	250	Ki	nM	ChEMBL	7602059991327962	active	S1R selective	1, 3, and 5
N#CN1CC[C@H](C(=O)Nc2nc3c(s2)CN(C(=O)CN=[N+]=[N-])CC3)C1	CHEMBL4802050	S1R	Homo sapiens	=	342951	Ki	nM	ChEMBL	5464767926458071	active	S1R selective	1, 3, and 5
N#Cc1ccc(CCNC2CCc3nn4c(c3C2)C(=O)NCCC4)cc1	CHEMBL4741458	S1R	Homo sapiens	=	10000	Ki	nM	ChEMBL	60	active	S1R selective	1, 3, and 5
NC(=O)c1ccc(-n2nc3c(c2C(=O)N2CCCCC2)CC(NCCc2ccccc2)CC3)cc1	CHEMBL4539118	S1R	Homo sapiens	=	63096	Ki	nM	ChEMBL	6199998172182031	active	S1R selective	1, 3, and 5
O=C(C(c1ccccc1)c1ccccc1)N1CCN(Cc2ccc(F)cc2)CC1	SF4C_diPh	S1R	Homo sapiens	=	38994	Ki	nM	in-house	6409002212649285	active	S1R selective	1, 3, and 5
O=C(Cc1ccccc1Br)N1CCN(Cc2ccc(F)cc2)CC1	SF4C_2Br	S1R	Homo sapiens	=	36644	Ki	nM	in-house	643599712553065	active	S1R selective	1, 3, and 5
O=C(OCCN1CCOCC1)C1(c2ccccc2)CCCCC1	CHEMBL305881	S1R	Homo sapiens	=	465	Ki	nM	ChEMBL	7.33255e+16	active	S1R selective	1, 3, and 5
O=C(c1c2c(nn1-c1ccc(F)cc1)CCC(NCc1ccc(F)cc1)C2)N1CCCCC1	CHEMBL4445781	S1R	Homo sapiens	=	170	Ki	nM	ChEMBL	7769551078621726	active	S1R selective	1, 3, and 5
O=C(c1cc2ccccc2s1)N1CCN(Cc2ccc(F)cc2)CC1	SF4C_BTIO	S1R	Homo sapiens	=	8185	Ki	nM	in-house	7086981316252039	active	S1R selective	1, 3, and 5
O=C(c1ccc(C(F)(F)F)cc1)N1CCN(Cc2ccccc2)CC1	CHEMBL4644981	S1R	Homo sapiens	=	9150	Ki	nM	ChEMBL	6038578905933552	active	S1R selective	1, 3, and 5
O=C(c1nn(-c2ccccc2)c2c1CC(NCCc1ccc(C(F)(F)F)cc1)CC2)N1CCCCC1	CHEMBL4461869	S1R	Homo sapiens	=	31623	Ki	nM	ChEMBL	6499996931948306	active	S1R selective	1, 3, and 5
O=C(c1nn(-c2ccccc2)c2c1CC(NCCc1cccc(O)c1)CC2)N1CCCCC1	CHEMBL4476021	S1R	Homo sapiens	=	19953	Ki	nM	ChEMBL	6699991797446187	active	S1R selective	1, 3, and 5
O=C(c1nn(-c2ccccc2)c2c1CC(NCCc1ncc[nH]1)CC2)N1CCCCC1	CHEMBL4749047	S1R	Homo sapiens	=	10000	Ki	nM	ChEMBL	60	active	S1R selective	1, 3, and 5
O=C(c1nn(-c2ccccc2)c2c1CC(NCc1ccc(F)cc1)CC2)N1CCCCC1	CHEMBL4587515	S1R	Homo sapiens	=	15849	Ki	nM	ChEMBL	6799998134593398	active	S1R selective	1, 3, and 5
O=C(c1nn(Cc2ccccc2)c2c1CC(NCCc1ccncc1)CC2)N1CCCCC1	CHEMBL4513571	S1R	Homo sapiens	=	25119	Ki	nM	ChEMBL	6599997654072044	active	S1R selective	1, 3, and 5
O=C(c1nn(Cc2ccccc2)c2c1CC(NCc1ccc(F)cc1)CC2)N1CCCCC1	CHEMBL4475785	S1R	Homo sapiens	=	25119	Ki	nM	ChEMBL	6599997654072044	active	S1R selective	1, 3, and 5
O=CN1CCC(c2ccc(-c3cc(C(=O)O)cc4cc(-c5ccc(C(F)(F)F)cc5)ccc34)cc2)CC1	CHEMBL4848380	S1R	Homo sapiens	=	7590	Ki	nM	ChEMBL	611975822410452	active	S1R selective	1, 3, and 5
O=S(CCCN1CCN(c2ccc(Cl)cc2)CC1)c1ccc(F)cc1	90644067	S1R	Homo sapiens	=	11480	Ki	nM	PubChem	5940058111938045	active	S1R selective	1, 3, and 5
O=c1sc2cc(CCCF)ccc2n1CCN1CCCCCC1	CHEMBL2181924	S1R	Homo sapiens	=	25	Ki	nM	ChEMBL	1.16021e+16	active	S1R selective	1, 3, and 5
Oc1ccc2c(c1)CCN(CCCCc1ccccc1)CC2O	CHEMBL1289626	S1R	Homo sapiens	=	1940	Ki	nM	ChEMBL	6.7122e+16	active	S1R selective	1, 3, and 5
c1ccc(Cc2cn(C3CCN(Cc4ccccc4)CC3)nn2)cc1	CHEMBL4434865	S1R	Homo sapiens	=	14	Ki	nM	ChEMBL	8853871964321762	active	S1R selective	1, 3, and 5
CC(C)=CCN1CC[C@@]2(C)c3cc(O)ccc3C[C@@H]1[C@@H]2C	CHEMBL560	S2R	Homo sapiens	=	14650	Ki	nM	ChEMBL	5834162375309871	active	S1R selective	1, 3, and 5
CC(C)=CN1CC[C@@]2(C)c3cc(O)ccc3C[C@H]1[C@H]2C	CHEMBL5270434	S2R	Homo sapiens	=	15420	Ki	nM	ChEMBL	5811915626285062	active	S1R selective	1, 3, and 5
CC(C)n1nc(CN2CCCC2)nc1-c1ccc(C(C)(C)C)cc1	CHEMBL4795418	S2R	Homo sapiens	=	14600	Ki	nM	ChEMBL	5835647144215563	active	S1R selective	1, 3, and 5
CC1CCN(CCCCc2cccc3cc(OCCCCCCN4C(=O)c5ccc(N(C)C)cc5C4=O)ccc23)CC1	CHEMBL3763396	S2R	Homo sapiens	=	179	Ki	nM	ChEMBL	7747146969020107	active	S1R selective	1, 3, and 5
CCCN(CCC)CCc1ccc(OC)c(OCCc2ccccc2)c1	CHEMBL190883	S2R	Homo sapiens	=	1700	Ki	nM	ChEMBL	6769551078621726	active	S1R selective	1, 3, and 5
CCCN(CCC1(O)CC(NC(=O)c2ccc3ccccc3c2)C1)[C@H]1CCc2nc(N)sc2C1	2719	S2R	Homo sapiens	=	501190000	Ki	nM	PubChem	1299997602857746	inactive	S1R selective	1, 3, and 5
CCCN1CCC=C(c2cc(-c3ccc(C)cc3)no2)C1	CHEMBL4088272	S2R	Homo sapiens	=	79433	Ki	nM	ChEMBL	6.1e+16	active	S1R selective	1, 3, and 5
CCCN[C@H]1CCc2nc(N)sc2C1	26987	S2R	Homo sapiens	=	25120000	Ki	nM	PubChem	2.59998e+16	inactive	S1R selective	1, 3, and 5
CCCn1nc(C(=O)N2CCCCC2)c2c1CCN(CCc1cccc(C(F)(F)F)c1)C2	124125214	S2R	Homo sapiens	=	4340000	Ki	nM	PubChem	3362510270487489	inactive	S1R selective	1, 3, and 5
CCCn1nc(C(=O)Nc2cccc(OC)c2)c2c1CCC(NCCc1ccncc1)C2	171356542	S2R	Homo sapiens	=	160000	Ki	nM	PubChem	4795880017344075	inactive	S1R selective	1, 3, and 5
CC[C@H]1c2cc(C)ccc2OC[C@@]1(C)N	16202156	S2R	Homo sapiens	=	260000	Ki	nM	PubChem	4585026652029182	inactive	S1R selective	1, 3, and 5
CC[C@H]1c2cc(OC)ccc2CC[C@@]1(C)N	11165837	S2R	Homo sapiens	=	10330000	Ki	nM	PubChem	298589967848038	inactive	S1R selective	1, 3, and 5
CC[C@H]1c2cc(OC)ccc2OC[C@@]1(C)N	10474335	S2R	Homo sapiens	=	340000	Ki	nM	PubChem	4468521082957745	inactive	S1R selective	1, 3, and 5
CCn1nc(CN2CCCC2)nc1-c1ccc(C(C)(C)C)cc1	CHEMBL4799774	S2R	Homo sapiens	=	17100	Ki	nM	ChEMBL	5767003889607846	active	S1R selective	1, 3, and 5
CN(C(=O)Cc1ccc(Cl)c(Cl)c1)[C@@H]1CCCC[C@H]1N1CCCC1	147652368	S2R	Homo sapiens	>	1000000	Ki	nM	PubChem	40	inactive	S1R selective	1, 3, and 5
CN(CCCNC(=O)c1ccc(C(C)(C)C)cc1)Cc1ccccc1	CHEMBL4168942	S2R	Homo sapiens	=	2000	Ki	nM	ChEMBL	6698970004336019	active	S1R selective	1, 3, and 5
CN(CCCNC(=O)c1ccc(Cl)cc1Cl)Cc1ccccc1	N-[3-(benzylmethylamino)propyl]-2,4-dichlorobenzamide::US10179761, Compound 3.1.24	S2R	Homo sapiens	=	3100	Ki	nM	BindingDB	6508638306165727	active	S1R selective	1, 3, and 5
CN(CCCNC(=O)c1cccc(N(C)C)c1)Cc1ccccc1	CHEMBL4176708	S2R	Homo sapiens	=	3210	Ki	nM	ChEMBL	6493494967595128	active	S1R selective	1, 3, and 5
CN(CCNC(=O)c1ccc(C#N)cc1)Cc1ccccc1	CHEMBL4172201	S2R	Homo sapiens	=	1700	Ki	nM	ChEMBL	6769551078621726	active	S1R selective	1, 3, and 5
CN(CCNC(=O)c1ccc(Cl)cc1)Cc1ccccc1	CHEMBL4176123	S2R	Homo sapiens	=	8500	Ki	nM	ChEMBL	6070581074285707	active	S1R selective	1, 3, and 5
CN(CCNC(=O)c1ccc([N+](=O)[O-])cc1)Cc1ccccc1	CHEMBL4166905	S2R	Homo sapiens	=	14000	Ki	nM	ChEMBL	5853871964321762	active	S1R selective	1, 3, and 5
CN1CCC(c2nnn3c2CO[C@@H]2CN(Cc4ccc(F)cc4)C[C@H]23)CC1	153287537	S2R	Homo sapiens	=	1258930000	Ki	nM	PubChem	8999984171986479	inactive	S1R selective	1, 3, and 5
CN1CCN(c2cnc3c(C4CCN(C(=O)c5ccc(OC(F)(F)F)cc5N)CC4)ncnc3c2)CC1	7470	S2R	Homo sapiens	>	1000000	Ki	nM	PubChem	40	inactive	S1R selective	1, 3, and 5
CN1CC[C@]23CCCC[C@@H]2[C@H]1Cc1ccc(O)cc13	CHEMBL3919892	S2R	Homo sapiens	>	100000	Ki	nM	ChEMBL	50	inactive	S1R selective	1, 3, and 5
COC1Cc2ccccc2C2(CCC(N(C)Cc3ccccc3)CC2)O1	2247	S2R	Homo sapiens	=	950000	Ki	nM	PubChem	4022276394711152	inactive	S1R selective	1, 3, and 5
COc1cc(OC)c2c(c1)OC[C@@]1(C)NCC[C@@H]21	197060	S2R	Homo sapiens	=	9040000	Ki	nM	PubChem	3.04383e+16	inactive	S1R selective	1, 3, and 5
COc1ccc(CN2C[C@@H]3OCc4c(-c5ccccc5F)nnn4[C@H]3C2)cn1	CHEMBL5182178	S2R	Homo sapiens	>	100000	Ki	nM	ChEMBL	50	inactive	S1R selective	1, 3, and 5
COc1ccc(CN2C[C@@H]3[C@@H](C2)OCc2c(-c4cccc(F)c4)nnn23)cn1	CHEMBL5181214	S2R	Homo sapiens	>	100000	Ki	nM	ChEMBL	50	inactive	S1R selective	1, 3, and 5
COc1ccc(CN2C[C@@H]3[C@@H](C2)OCc2c(-c4ccccc4F)nnn23)cn1	153061504	S2R	Homo sapiens	=	1995260000	Ki	nM	PubChem	7000005038830162	inactive	S1R selective	1, 3, and 5
COc1ccc2c(c1)CCCC2CCCCN1CCCC(C)(C)C1	S2RSLDB610	S2R	Homo sapiens	=	2470	Ki	nM	S2RSLDB	6607303046740334	active	S1R selective	1, 3, and 5
COc1cccc(CNC(=O)c2nc3scc(CN(C)Cc4ccccc4)c3c(=O)[nH]2)c1	155536619	S2R	Homo sapiens	=	2090000	Ki	nM	PubChem	3.67985e+16	inactive	S1R selective	1, 3, and 5
C[C@@H]1CCCN(CC(=O)N2CCN(c3ccccc3)CC2)C1	PPA_2	S2R	Homo sapiens	=	95719	Ki	nM	in-house	6019001847216462	active	S1R selective	1, 3, and 5
Cc1c[nH]c2nccc(Oc3c(F)cc(Nc4cc(Cl)nc(N)n4)cc3F)c12	156020556	S2R	Homo sapiens	=	270000	Ki	nM	PubChem	4568636235841013	inactive	S1R selective	1, 3, and 5
Cc1ccc(C(=O)N2CCN(Cc3ccc(F)cc3)CC2)o1	SF4C_Fur_SCH3	S2R	Homo sapiens	>	100000	Ki	nM	in-house	50	inactive	S1R selective	1, 3, and 5
Cc1ccccc1N=C(N)Nc1ccccc1C	168282509	S2R	Homo sapiens	=	380000	Ki	nM	PubChem	442021640338319	inactive	S1R selective	1, 3, and 5
Cc1nccc2c1C(C)(C)Nc1cc(Br)ccc1-2	CHEMBL4642292	S2R	Homo sapiens	>	100000	Ki	nM	ChEMBL	50	inactive	S1R selective	1, 3, and 5
Clc1ccc(Nc2nc3ccccc3c3nc(C4CCCCCCCC4)[nH]c23)cc1Cl	171358892	S2R	Homo sapiens	=	3140000	Ki	nM	PubChem	3503070351926785	inactive	S1R selective	1, 3, and 5
Cn1cncc1[C@@](O)(COc1ccc(C#N)cc1-c1ccc(OC(F)(F)F)cc1)c1ccc(C#N)cc1	11653679	S2R	Homo sapiens	=	560000	Ki	nM	PubChem	4251811972993799	inactive	S1R selective	1, 3, and 5
Cn1nc(CN2CCCC2)nc1-c1ccc(-c2ccccc2)cc1	51111240	S2R	Homo sapiens	=	470000	Ki	nM	PubChem	4327902142064283	inactive	S1R selective	1, 3, and 5
Cn1nc(CN2CCCC2)nc1-c1ccc(C(C)(C)C)cc1	86277887	S2R	Homo sapiens	=	2260000	Ki	nM	PubChem	3.64589e+16	inactive	S1R selective	1, 3, and 5
Cn1nc(CN2CCCC2)nc1-c1ccc(C2CCCCC2)cc1	29048070	S2R	Homo sapiens	=	950000	Ki	nM	PubChem	4022276394711152	inactive	S1R selective	1, 3, and 5
Fc1ccc(-c2nnn3c2CO[C@H]2CN(C4CCOCC4)C[C@@H]23)nc1	153287566	S2R	Homo sapiens	=	158490000	Ki	nM	PubChem	1.8e+16	inactive	S1R selective	1, 3, and 5
Fc1ccc(CN2C[C@@H]3OCc4c(-c5ccccn5)nnn4[C@H]3C2)cc1	147653864	S2R	Homo sapiens	=	630960000	Ki	nM	PubChem	1.2e+16	inactive	S1R selective	1, 3, and 5
Fc1ccc(CN2C[C@@H]3[C@@H](C2)OCc2c(-c4ccc(F)cn4)nnn23)cc1	CHEMBL5195143	S2R	Homo sapiens	>	100000	Ki	nM	ChEMBL	50	inactive	S1R selective	1, 3, and 5
Fc1ccc(CN2C[C@@H]3[C@@H](C2)OCc2c(-c4ccccn4)nnn23)cc1	153287567	S2R	Homo sapiens	=	316230000	Ki	nM	PubChem	1.5e+16	inactive	S1R selective	1, 3, and 5
Fc1ccc(CN2C[C@@H]3[C@@H](C2)OCc2c(-c4cccnc4)nnn23)cc1	155526977	S2R	Homo sapiens	>	1000000	Ki	nM	PubChem	40	inactive	S1R selective	1, 3, and 5
Fc1ccc(CN2C[C@@H]3[C@@H](C2)OCc2c(-c4ccncc4F)nnn23)cc1	153287535	S2R	Homo sapiens	=	3981070000	Ki	nM	PubChem	4000001860565799	inactive	S1R selective	1, 3, and 5
Fc1ccc(CN2C[C@@H]3[C@@H](C2)OCc2c(-c4ncccc4F)nnn23)cc1	148302367	S2R	Homo sapiens	=	316230000	Ki	nM	PubChem	1.5e+16	inactive	S1R selective	1, 3, and 5
Fc1ccc(CN2C[C@@H]3[C@@H](C2)OCc2c(C4CCOCC4)nnn23)cc1	155557042	S2R	Homo sapiens	=	3162280000	Ki	nM	PubChem	4999996786570647	inactive	S1R selective	1, 3, and 5
Fc1cccc(-c2nnn3c2CO[C@@H]2CN(Cc4ccccc4)C[C@H]23)c1	153287557	S2R	Homo sapiens	=	79430000	Ki	nM	PubChem	2100015437450609	inactive	S1R selective	1, 3, and 5
Fc1cccc(-c2nnn3c2CO[C@H]2CN(Cc4ccccc4)C[C@@H]23)c1	155519891	S2R	Homo sapiens	>	1000000	Ki	nM	PubChem	40	inactive	S1R selective	1, 3, and 5
Fc1ccccc1-c1nnn2c1CO[C@@H]1CN(C3CCOCC3)C[C@H]12	153287550	S2R	Homo sapiens	>	1000000	Ki	nM	PubChem	40	inactive	S1R selective	1, 3, and 5
Fc1ccccc1-c1nnn2c1CO[C@@H]1CN(CC3CCOCC3)C[C@H]12	153287541	S2R	Homo sapiens	=	316230000	Ki	nM	PubChem	1.5e+16	inactive	S1R selective	1, 3, and 5
Fc1ccccc1-c1nnn2c1CO[C@@H]1CN(Cc3ccc(C(F)(F)F)nc3)C[C@H]12	146709966	S2R	Homo sapiens	=	316230000	Ki	nM	PubChem	1.5e+16	inactive	S1R selective	1, 3, and 5
Fc1ccccc1-c1nnn2c1CO[C@@H]1CN(Cc3ccccc3)C[C@H]12	CHEMBL5197005	S2R	Homo sapiens	=	10000	Ki	nM	ChEMBL	60	active	S1R selective	1, 3, and 5
Fc1ccccc1-c1nnn2c1CO[C@@H]1CN(Cc3cccnc3)C[C@H]12	CHEMBL5177384	S2R	Homo sapiens	=	100000	Ki	nM	ChEMBL	50	inactive	S1R selective	1, 3, and 5
Fc1ccccc1-c1nnn2c1CO[C@H]1CN(C3CCOCC3)C[C@@H]12	153287574	S2R	Homo sapiens	=	630960000	Ki	nM	PubChem	1.2e+16	inactive	S1R selective	1, 3, and 5
Fc1ccccc1-c1nnn2c1CO[C@H]1CN(CC3CCOCC3)C[C@@H]12	153287542	S2R	Homo sapiens	=	125890000	Ki	nM	PubChem	1900008766455316	inactive	S1R selective	1, 3, and 5
Fc1ccccc1-c1nnn2c1CO[C@H]1CN(Cc3ccccc3)C[C@@H]12	153287572	S2R	Homo sapiens	>	1000000	Ki	nM	PubChem	40	inactive	S1R selective	1, 3, and 5
N#CN1CC[C@H](C(=O)Nc2nc3c(s2)CN(C(=O)CN=[N+]=[N-])CC3)C1	441278	S2R	Homo sapiens	=	14650000	Ki	nM	PubChem	2834162375309872	inactive	S1R selective	1, 3, and 5
N#Cc1ccc(CCNC2CCc3nn4c(c3C2)C(=O)NCCC4)cc1	138464885	S2R	Homo sapiens	=	1620000	Ki	nM	PubChem	3790484985457369	inactive	S1R selective	1, 3, and 5
NC(=O)c1ccc(-n2nc3c(c2C(=O)N2CCCCC2)CC(NCCc2ccccc2)CC3)cc1	162677478	S2R	Homo sapiens	=	636660000	Ki	nM	PubChem	1.19609e+16	inactive	S1R selective	1, 3, and 5
O=C(C(c1ccccc1)c1ccccc1)N1CCN(Cc2ccc(F)cc2)CC1	SF4C_diPh	S2R	Homo sapiens	>	100000	Ki	nM	in-house	50	inactive	S1R selective	1, 3, and 5
O=C(Cc1ccccc1Br)N1CCN(Cc2ccc(F)cc2)CC1	SF4C_2Br	S2R	Homo sapiens	>	100000	Ki	nM	in-house	50	inactive	S1R selective	1, 3, and 5
O=C(OCCN1CCOCC1)C1(c2ccccc2)CCCCC1	CHEMBL305881	S2R	Homo sapiens	=	321000	Ki	nM	ChEMBL	4493494967595128	inactive	S1R selective	1, 3, and 5
O=C(c1c2c(nn1-c1ccc(F)cc1)CCC(NCc1ccc(F)cc1)C2)N1CCCCC1	CHEMBL4445781	S2R	Homo sapiens	>	100000	Ki	nM	ChEMBL	50	inactive	S1R selective	1, 3, and 5
O=C(c1cc2ccccc2s1)N1CCN(Cc2ccc(F)cc2)CC1	SF4C_BTIO	S2R	Homo sapiens	>	100000	Ki	nM	in-house	50	inactive	S1R selective	1, 3, and 5
O=C(c1ccc(C(F)(F)F)cc1)N1CCN(Cc2ccccc2)CC1	11301655	S2R	Homo sapiens	>	200000	Ki	nM	PubChem	4698970004336019	inactive	S1R selective	1, 3, and 5
O=C(c1nn(-c2ccccc2)c2c1CC(NCCc1ccc(C(F)(F)F)cc1)CC2)N1CCCCC1	CHEMBL4461869	S2R	Homo sapiens	>	100000	Ki	nM	ChEMBL	50	inactive	S1R selective	1, 3, and 5
O=C(c1nn(-c2ccccc2)c2c1CC(NCCc1cccc(O)c1)CC2)N1CCCCC1	162677478	S2R	Homo sapiens	=	602560000	Ki	nM	PubChem	1.22e+16	inactive	S1R selective	1, 3, and 5
O=C(c1nn(-c2ccccc2)c2c1CC(NCCc1ncc[nH]1)CC2)N1CCCCC1	25234108	S2R	Homo sapiens	=	8310000	Ki	nM	PubChem	3080398976215889	inactive	S1R selective	1, 3, and 5
O=C(c1nn(-c2ccccc2)c2c1CC(NCc1ccc(F)cc1)CC2)N1CCCCC1	CHEMBL4587515	S2R	Homo sapiens	>	100000	Ki	nM	ChEMBL	50	inactive	S1R selective	1, 3, and 5
O=C(c1nn(Cc2ccccc2)c2c1CC(NCCc1ccncc1)CC2)N1CCCCC1	CHEMBL4513571	S2R	Homo sapiens	>	100000	Ki	nM	ChEMBL	50	inactive	S1R selective	1, 3, and 5
O=C(c1nn(Cc2ccccc2)c2c1CC(NCc1ccc(F)cc1)CC2)N1CCCCC1	CHEMBL4475785	S2R	Homo sapiens	>	100000	Ki	nM	ChEMBL	50	inactive	S1R selective	1, 3, and 5
O=CN1CCC(c2ccc(-c3cc(C(=O)O)cc4cc(-c5ccc(C(F)(F)F)cc5)ccc34)cc2)CC1	18118651	S2R	Homo sapiens	>	120000	Ki	nM	PubChem	4920818753952375	inactive	S1R selective	1, 3, and 5
O=S(CCCN1CCN(c2ccc(Cl)cc2)CC1)c1ccc(F)cc1	41306333	S2R	Homo sapiens	>	120000	Ki	nM	PubChem	4920818753952375	inactive	S1R selective	1, 3, and 5
O=c1sc2cc(CCCF)ccc2n1CCN1CCCCCC1	CHEMBL2181924	S2R	Homo sapiens	=	3640	Ki	nM	ChEMBL	6438898616350944	active	S1R selective	1, 3, and 5
Oc1ccc2c(c1)CCN(CCCCc1ccccc1)CC2O	86297181	S2R	Homo sapiens	>	1000000	Ki	nM	PubChem	40	inactive	S1R selective	1, 3, and 5
c1ccc(Cc2cn(C3CCN(Cc4ccccc4)CC3)nn2)cc1	153287539	S2R	Homo sapiens	=	79430000	Ki	nM	PubChem	2100015437450609	inactive	S1R selective	1, 3, and 5
COc1cc(OC)c(C2NCCc3c2[nH]c2ccc(F)cc32)cc1OC.Cl	(2S,5R)-1-(2-Benzhydryloxy-ethyl)-2,5-dimethyl-4-(3-phenyl-propyl)-piperazine::CHEMBL140054	S1R	Homo Sapiens	=	86	IC50	nM	BindingDB	8065501548756432	active	S1R selective	1, 3, and 5
O=C(c1nn(-c2ccccc2)c2c1CC(NCC1CCOCC1)CC2)N1CCCCC1	1-(2-Benzhydryloxy-ethyl)-4-(3-phenyl-propyl)-[1,4]diazepane::CHEMBL142953	S1R	Homo Sapiens	=	260	IC50	nM	BindingDB	7585026652029182	active	S1R selective	1, 3, and 5
COc1cc(OC)c(C2NCCc3c2[nH]c2ccc(F)cc32)cc1OC.Cl	CHEMBL4644063	S2R	Homo Sapiens	>	10000	Kd	nM	BindingDB	60	active	S1R selective	1, 3, and 5
O=C(c1nn(-c2ccccc2)c2c1CC(NCC1CCOCC1)CC2)N1CCCCC1	CHEMBL5086569	S2R	Homo Sapiens	=	32000	Ki	nM	BindingDB	5494850021680094	active	S1R selective	1, 3, and 5
CC(=O)N1CC[C@H]2c3cccc(-c4ccccc4)c3OC[C@]21C	CHEMBL4441621	S1R	Homo sapiens	>	100000	Ki	nM	ChEMBL	50	inactive	S2R selective	2, 4, and 6
CC(=O)N1CC[C@H]2c3ccccc3N(c3ccccc3)C[C@]21C	CHEMBL4455912	S1R	Homo sapiens	>	100000	Ki	nM	ChEMBL	50	inactive	S2R selective	2, 4, and 6
CC1(C)CCCN(CCCCC2=CCCc3ccccc32)C1	S2RSLDB3	S1R	Homo sapiens	=	94500	IC50	nM	S2RSLDB	5024568191490737	active	S2R selective	2, 4, and 6
CC1(C)CCCN(CCCCCc2ccccc2)C1	S2RSLDB31	S1R	Homo sapiens	=	58300	IC50	nM	S2RSLDB	5.23433e+16	active	S2R selective	2, 4, and 6
CCOC(=O)CCN1CCN(c2ccc3c(c2)[C@H]2C[C@@H]3CCN2C(=O)OCc2ccccc2)CC1	S2RSLDB651	S1R	Homo sapiens	=	92940	Ki	nM	S2RSLDB	5031797331857151	active	S2R selective	2, 4, and 6
CCOC(=O)CCN1CCN(c2ccc3c(c2)[C@H]2C[C@H]3CCN2C(=O)OCc2ccccc2)CC1	CHEMBL4065699::US11046670, Table 6.4	S1R	Homo Sapiens	=	92940	Ki	nM	BindingDB	5031797331857151	active	S2R selective	2, 4, and 6
CC[C@H]1C[C@@H]2C[C@H]3c4[nH]c5ccc(OC)cc5c4CCN(C2)[C@@H]13	CHEMBL1215855	S1R	Homo Sapiens	=	93100	Ki	nM	BindingDB	5031050319018657	active	S2R selective	2, 4, and 6
CC[C@H]1C[C@@H]2C[C@H]3c4[nH]c5ccc(OC)cc5c4CC[N@@](C2)[C@@H]13	CHEMBL1215855	S1R	Homo sapiens	=	93100	Ki	nM	ChEMBL	5031050319018657	active	S2R selective	2, 4, and 6
CCc1cccc(C)c1NC(=O)CN1CCC(Cc2ccccc2)CC1	A_1	S1R	Homo sapiens	>	100000	Ki	nM	in-house	50	inactive	S2R selective	2, 4, and 6
CCn1c(=O)n(C(=O)NC2CC3CCC(C2)N3C)c2ccccc21	S2RSLDB69	S1R	Homo sapiens	=	63000	Ki	nM	S2RSLDB	5200659450546418	active	S2R selective	2, 4, and 6
CN(C)C(=O)c1cccc2c1CN(C(C)(C)CCc1ccc(O)c(OC(C)(C)C)c1)C2	US10207991, Ex. Cpd. No. 59::US10611728, Example Compound 59	S1R	Homo Sapiens	=	100000	Ki	nM	BindingDB	50	inactive	S2R selective	2, 4, and 6
CN(CCCNC(=O)c1ccco1)Cc1ccccc1	CHEMBL5206034	S1R	Homo sapiens	>	100000	Ki	nM	ChEMBL	50	inactive	S2R selective	2, 4, and 6
CN(CCc1ccccn1)C1C2C3CC4C2C(=O)C2C4C3C21	S2RSLDB205	S1R	Homo sapiens	>	100000	Ki	nM	S2RSLDB	50	inactive	S2R selective	2, 4, and 6
CN1CCN(c2ccc3c(c2)[C@H]2C[C@H]3CCN2S(=O)(=O)c2ccccc2)CC1	US11046670, Compound 35	S1R	Homo Sapiens	>	100000	Ki	nM	BindingDB	50	inactive	S2R selective	2, 4, and 6
CN1CC[C@@]23CCCC[C@@H]2[C@@H]1Cc1ccc(C(F)(F)C(F)(F)F)cc13	CHEMBL5079863	S1R	Homo sapiens	>	100000	Ki	nM	ChEMBL	50	inactive	S2R selective	2, 4, and 6
CN1CC[C@]2(c3cccc(O)c3)CC(=O)/C(=C/c3ccc(Cl)c(Cl)c3)[C@H]1C2	CHEMBL3235468	S1R	Homo sapiens	=	74360	Ki	nM	ChEMBL	5128660618900139	active	S2R selective	2, 4, and 6
CN1CC[C@]2(c3cccc(O)c3)CC(=O)/C(=C/c3ccc(Cl)cc3)[C@H]1C2	S2RSLDB85	S1R	Homo sapiens	=	7593	Ki	nM	S2RSLDB	6119586600122084	active	S2R selective	2, 4, and 6
CN1CC[C@]2(c3cccc(O)c3)CC(=O)/C(=C/c3cccc(Cl)c3)[C@H]1C2	S2RSLDB81	S1R	Homo sapiens	=	31000	Ki	nM	S2RSLDB	5508638306165727	active	S2R selective	2, 4, and 6
CNCCc1ccc(O)cc1	CHEMBL5169925	S1R	Homo sapiens	=	124000	Kd	nM	ChEMBL	4906578314837765	inactive	S2R selective	2, 4, and 6
COc1c(I)ccc(C(=O)NCCCCN2CCc3ccc([N+](=O)[O-])cc3C2)c1O	S2RSLDB97	S1R	Homo sapiens	=	746800	Ki	nM	S2RSLDB	4126795690722959	inactive	S2R selective	2, 4, and 6
COc1cc(CCC(C)(C)N2Cc3cccc(C(=O)N(C)CCO)c3C2)ccc1O	US10207991, Ex. Cpd. No. 85::US10611728, Example Compound 85	S1R	Homo Sapiens	=	100000	Ki	nM	BindingDB	50	inactive	S2R selective	2, 4, and 6
COc1cc(CCC(C)(C)N2Cc3cccc(C(=O)N4CCNCC4)c3C2)ccc1O	US10207991, Ex. Cpd. No. 76::US10611728, Example Compound 76	S1R	Homo Sapiens	=	100000	Ki	nM	BindingDB	50	inactive	S2R selective	2, 4, and 6
COc1cc(CCC(C)(C)N2Cc3cccc(C(=O)N4CCOCC4)c3C2)ccc1O	US10207991, Ex. Cpd. No. 80::US10611728, Example Compound 80	S1R	Homo Sapiens	=	100000	Ki	nM	BindingDB	50	inactive	S2R selective	2, 4, and 6
COc1cc(CCC(C)(C)N2Cc3cccc(C(=O)NCCO)c3C2)ccc1O	US10207991, Ex. Cpd. No. 79::US10611728, Example Compound 79	S1R	Homo Sapiens	=	100000	Ki	nM	BindingDB	50	inactive	S2R selective	2, 4, and 6
COc1cc2c(cc1OC)CN(CCCCCCNC(=O)c1cc3cc(I)ccc3o1)CC2	S2RSLDB23	S1R	Homo sapiens	=	7800	Ki	nM	S2RSLDB	6107905397309519	active	S2R selective	2, 4, and 6
COc1cc2c(cc1OC)CN(CCCCCN1C(=O)c3ccc(F)cc3C1=O)CC2	S2RSLDB86	S1R	Homo sapiens	=	2660	Ki	nM	S2RSLDB	6575118363368933	active	S2R selective	2, 4, and 6
COc1cc2c(cc1OC)CN(CCCCN1C(=O)c3ccc(F)cc3C1=O)CC2	S2RSLDB68	S1R	Homo sapiens	=	16000	Ki	nM	S2RSLDB	5795880017344075	active	S2R selective	2, 4, and 6
COc1cc2c(cc1OC)CN(CCCCNC(=O)c1c[nH]nn1)CC2	S2RSLDB245	S1R	Homo sapiens	=	109630	Ki	nM	S2RSLDB	4960070585891439	inactive	S2R selective	2, 4, and 6
COc1cc2c(cc1OC)CN(CCCCNC(=O)c1cc(-n3cc(-c4cncn4C)nn3)ccc1OC)CC2	S2RSLDB53	S1R	Homo sapiens	=	63590	Ki	nM	S2RSLDB	5196611175016386	active	S2R selective	2, 4, and 6
COc1cc2c(cc1OC)CN(CCCCNC(=O)c1cc(-n3cc(CN(C)C)nn3)ccc1OC)CC2	S2RSLDB44	S1R	Homo sapiens	=	224450	Ki	nM	S2RSLDB	4648880390262328	inactive	S2R selective	2, 4, and 6
COc1cc2c(cc1OC)CN(CCCCNC(=O)c1cc(-n3cc(CN(C)C)nn3)ccc1OCCF)CC2	S2RSLDB65	S1R	Homo sapiens	=	219130	Ki	nM	S2RSLDB	4659298161268323	inactive	S2R selective	2, 4, and 6
COc1cc2c(cc1OC)CN(CCCCNC(=O)c1cc(-n3cc(COCCOCCF)nn3)ccc1OC)CC2	S2RSLDB72	S1R	Homo sapiens	=	114790	Ki	nM	S2RSLDB	4940095944115595	inactive	S2R selective	2, 4, and 6
COc1cc2c(cc1OC)CN(CCCCNC(=O)c1cc(Br)cc(OC)c1OC)C2	S2RSLDB14	S1R	Homo sapiens	=	14420	Ki	nM	S2RSLDB	584103473961659	active	S2R selective	2, 4, and 6
COc1cc2c(cc1OC)CN(CCCCNC(=O)c1cc(Br)cc(OC)c1OC)CC2	CHEMBL291439	S1R	Homo sapiens	=	129000	Ki	nM	ChEMBL	4889410289700751	inactive	S2R selective	2, 4, and 6
COc1cc2c(cc1OC)CN(CCCCNC(=O)c1cc(Br)cc(OC)c1OCCF)CC2	S2RSLDB141	S1R	Homo sapiens	=	153000	Ki	nM	S2RSLDB	4815308569182401	inactive	S2R selective	2, 4, and 6
COc1cc2c(cc1OC)CN(CCCCNC(=O)c1cc(Br)ccc1OCCF)CC2	S2RSLDB15	S1R	Homo sapiens	=	10760	Ki	nM	S2RSLDB	596818772866963	active	S2R selective	2, 4, and 6
COc1cc2c(cc1OC)CN(CCCCNC(=O)c1cc(C#N)ccc1OCc1cn(CCF)nn1)CC2	S2RSLDB41	S1R	Homo sapiens	=	141000	Ki	nM	S2RSLDB	485078088734462	inactive	S2R selective	2, 4, and 6
COc1cc2c(cc1OC)CN(CCCCNC(=O)c1cc(C)ccc1OC)CC2	CHEMBL60048	S1R	Homo sapiens	=	30780	Ki	nM	ChEMBL	551173138450454	active	S2R selective	2, 4, and 6
COc1cc2c(cc1OC)CN(CCCCNC(=O)c1cc(I)cc(OC)c1OCCF)CC2	(N-[4-(6,7-dimethoxy-3,4-dihydro-1H-isoquinolin-2-yl)-butyl]-2-(2-fluoro-ethoxy)-3-methoxy-5-iodo-benzamide::CHEMBL227071	S1R	Homo Sapiens	=	21500	Ki	nM	BindingDB	5667561540084395	active	S2R selective	2, 4, and 6
COc1cc2c(cc1OC)CN(CCCCNC(=O)c1cc(I)cc(OC)c1OCC[18F])CC2	CHEMBL227126	S1R	Homo sapiens	=	21500	Ki	nM	ChEMBL	5667561540084395	active	S2R selective	2, 4, and 6
COc1cc2c(cc1OC)CN(CCCCNC(=O)c1cc(I)ccc1OCCF)CC2	S2RSLDB17	S1R	Homo sapiens	=	13000	Ki	nM	S2RSLDB	5886056647693163	active	S2R selective	2, 4, and 6
COc1cc2c(cc1OC)CN(CCCCNC(=O)c1cc3cc(Br)ccc3o1)CC2	S2RSLDB61	S1R	Homo sapiens	=	37180	Ki	nM	S2RSLDB	542969061456412	active	S2R selective	2, 4, and 6
COc1cc2c(cc1OC)CN(CCCCNC(=O)c1ccc(-c3cn(CCF)nn3)cc1)CC2	S2RSLDB34	S1R	Homo sapiens	=	718820	Ki	nM	S2RSLDB	4143379847855772	inactive	S2R selective	2, 4, and 6
COc1cc2c(cc1OC)CN(CCCCNC(=O)c1ccc(-c3cn(CCOCCF)nn3)cc1)CC2	S2RSLDB87	S1R	Homo sapiens	=	147030	Ki	nM	S2RSLDB	4832594042767708	inactive	S2R selective	2, 4, and 6
COc1cc2c(cc1OC)CN(CCCCNC(=O)c1ccc(-c3cn(CCOCCOCCF)nn3)cc1)CC2	S2RSLDB101	S1R	Homo sapiens	=	159680	Ki	nM	S2RSLDB	4796749476056704	inactive	S2R selective	2, 4, and 6
COc1cc2c(cc1OC)CN(CCCCNC(=O)c1cccc(OC)c1O)CC2	S2RSLDB129	S1R	Homo sapiens	=	678000	Ki	nM	S2RSLDB	4168770306132936	inactive	S2R selective	2, 4, and 6
COc1cc2c(cc1OC)CN(CCCCNC(=O)c1ccccc1)CC2	S2RSLDB12	S1R	Homo sapiens	>	100000000	Ki	nM	S2RSLDB	20	inactive	S2R selective	2, 4, and 6
COc1cc2c(cc1OC)CN(CCCCNC(=O)c1cn(-c3ccc(OCCF)cc3)nn1)CC2	S2RSLDB10	S1R	Homo sapiens	=	463240	Ki	nM	S2RSLDB	4334193947058594	inactive	S2R selective	2, 4, and 6
COc1cc2c(cc1OC)CN(CCCCNC(=O)c1cn(-c3cccc(OCCF)c3)nn1)CC2	S2RSLDB26	S1R	Homo sapiens	=	179420	Ki	nM	S2RSLDB	4746129147660318	inactive	S2R selective	2, 4, and 6
COc1cc2c(cc1OC)CN(CCCCNC(=O)c1cn(-c3ccccc3OC)nn1)CC2	S2RSLDB2	S1R	Homo sapiens	=	131170	Ki	nM	S2RSLDB	4882165481456252	inactive	S2R selective	2, 4, and 6
COc1cc2c(cc1OC)CN(CCCCNC(=O)c1cn(-c3ccccc3OCCF)nn1)CC2	S2RSLDB27	S1R	Homo sapiens	=	171160	Ki	nM	S2RSLDB	4766597722188105	inactive	S2R selective	2, 4, and 6
COc1cc2c(cc1OC)CN(CCCCNC(=O)c1cn(Cc3ccc(O)cc3)nn1)CC2	S2RSLDB7	S1R	Homo sapiens	=	635450	Ki	nM	S2RSLDB	4.19692e+16	inactive	S2R selective	2, 4, and 6
COc1cc2c(cc1OC)CN(CCCCNC(=O)c1cn(Cc3ccc(OCCF)cc3)nn1)CC2	S2RSLDB39	S1R	Homo sapiens	=	215440	Ki	nM	S2RSLDB	4666673659596546	inactive	S2R selective	2, 4, and 6
COc1cc2c(cc1OC)CN(CCCCNC(=O)c1cn(Cc3cccc(O)c3)nn1)CC2	S2RSLDB49	S1R	Homo sapiens	=	80820	Ki	nM	S2RSLDB	5092481153893371	active	S2R selective	2, 4, and 6
COc1cc2c(cc1OC)CN(CCCCNC(=O)c1cn(Cc3cccc(OCCF)c3)nn1)CC2	S2RSLDB25	S1R	Homo sapiens	=	462540	Ki	nM	S2RSLDB	4334850703945257	inactive	S2R selective	2, 4, and 6
COc1cc2c(cc1OC)CN(CCCCNC(=O)c1cn(Cc3ccccc3)nn1)CC2	S2RSLDB48	S1R	Homo sapiens	=	44760	Ki	nM	S2RSLDB	5349109922143688	active	S2R selective	2, 4, and 6
COc1cc2c(cc1OC)CN(CCCCc1cn(-c3ccc(F)cc3)c3ccccc13)CC2	S2RSLDB58	S1R	Homo sapiens	=	13900	Ki	nM	S2RSLDB	5856985199745905	active	S2R selective	2, 4, and 6
COc1cc2c(cc1OC)CN(CCCCn1c3ccccc3c3ccccc31)CC2	S2RSLDB1	S1R	Homo sapiens	=	21900	Ki	nM	S2RSLDB	5.65956e+16	active	S2R selective	2, 4, and 6
COc1cc2c(cc1OC)CN(CCCCn1cc(-c3ccc(F)cc3)c3ccccc31)CC2	S2RSLDB19	S1R	Homo sapiens	=	47130	Ki	nM	S2RSLDB	5326702560240364	active	S2R selective	2, 4, and 6
COc1cc2c(cc1OC)CN(CCCCn1ccc3ccccc31)CC2	S2RSLDB50	S1R	Homo sapiens	=	7325	Ki	nM	S2RSLDB	7.13519e+16	active	S2R selective	2, 4, and 6
COc1cc2c(cc1OC)CN(CCCN1CCc3c(OC)cccc3C1=O)CC2	S2RSLDB32	S1R	Homo sapiens	=	24350	Ki	nM	S2RSLDB	5613501034449347	active	S2R selective	2, 4, and 6
COc1cc2c(cc1OC)CN(CCCN1CCc3c(OCCF)cccc3C1=O)CC2	S2RSLDB52	S1R	Homo sapiens	=	30950	Ki	nM	S2RSLDB	5509339346643864	active	S2R selective	2, 4, and 6
COc1cc2c(cc1OC)CN(CCCN1CCc3cc(OC)c(OC)cc3C1=O)CC2	S2RSLDB82	S1R	Homo sapiens	=	25670	Ki	nM	S2RSLDB	5590574131328556	active	S2R selective	2, 4, and 6
COc1cc2c(cc1OC)CN(CCCN1CCc3ccccc3C1=O)CC2	S2RSLDB79	S1R	Homo sapiens	=	7090	Ki	nM	S2RSLDB	6149353764816934	active	S2R selective	2, 4, and 6
COc1cc2c(cc1OC)CN(CCCNC(=O)Cc1ccc(C(=O)c3ccc([N+](=O)[O-])cc3)cc1)CC2	S2RSLDB276	S1R	Homo sapiens	>	100000	Ki	nM	S2RSLDB	50	inactive	S2R selective	2, 4, and 6
COc1cc2c(cc1OC)CN(CCNC(=O)c1cc(Br)cc(OC)c1OC)CC2	CHEMBL64176	S1R	Homo sapiens	=	29320	Ki	nM	ChEMBL	5532836034030909	active	S2R selective	2, 4, and 6
COc1cc2c(cc1OC)CN(CCNC(=O)c1cc(Br)ccc1OC)CC2	CHEMBL64261	S1R	Homo sapiens	=	54840	Ki	nM	ChEMBL	5.2609e+16	active	S2R selective	2, 4, and 6
COc1cc2c(cc1OC)CN(CCNC(=O)c1cc(C)ccc1OCCF)CC2	S2RSLDB66	S1R	Homo sapiens	=	227500	Ki	nM	S2RSLDB	4643018599006869	inactive	S2R selective	2, 4, and 6
COc1cc2c(cc1OC)CN(CCNC(=O)c1cn(-c3ccccc3OC)nn1)CC2	S2RSLDB89	S1R	Homo sapiens	=	154720	Ki	nM	S2RSLDB	4810453543261073	inactive	S2R selective	2, 4, and 6
COc1ccc(-n2cc(C(=O)NCCCCN3CCc4cc(OC)c(OC)cc4C3)nn2)cc1	S2RSLDB5	S1R	Homo sapiens	=	391570	Ki	nM	S2RSLDB	4407190588915744	inactive	S2R selective	2, 4, and 6
COc1ccc(-n2cc(C(=O)NCCN3CCc4cc(OC)c(OC)cc4C3)nn2)cc1	S2RSLDB63	S1R	Homo sapiens	>	1000000	Ki	nM	S2RSLDB	40	inactive	S2R selective	2, 4, and 6
COc1ccc(C(=O)NCCCCN2CCc3ccc([N+](=O)[O-])cc3C2)c(OC)c1OC	CHEMBL1927694	S1R	Homo sapiens	=	103200	Ki	nM	ChEMBL	4986320302708807	inactive	S2R selective	2, 4, and 6
COc1ccc(C)cc1NC(=O)OC1CC2CCCC(C1)N2CCCCCCCCCCNC(=O)CCCC[C@H]1SC[C@H]2NC(=O)N[C@H]21	S2RSLDB78	S1R	Homo sapiens	=	102340	Ki	nM	S2RSLDB	4.98995e+16	inactive	S2R selective	2, 4, and 6
COc1ccc(C)cc1NC(=O)OC1CC2CCCC(C1)N2CCCCCCN	S2RSLDB57	S1R	Homo sapiens	=	14180	Ki	nM	S2RSLDB	5848323769152953	active	S2R selective	2, 4, and 6
COc1ccc(C)cc1NC(=O)OC1CC2CCCC(C1)N2CCCCCCNC(=O)CCCCCNC(=O)CCCC[C@H]1SC[C@H]2NC(=O)N[C@H]21	S2RSLDB286	S1R	Homo sapiens	=	103650	Ki	nM	S2RSLDB	498443069357012	inactive	S2R selective	2, 4, and 6
COc1ccc(C)cc1NC(=O)OC1CC2CCCC(C1)N2CCCCCCNC(=O)c1ccc(Cl)cc1	S2RSLDB45	S1R	Homo sapiens	=	13970	Ki	nM	S2RSLDB	5854803593885818	active	S2R selective	2, 4, and 6
COc1ccc(C)cc1NC(=O)OC1CC2CCCC(C1)N2CCCCN	S2RSLDB70	S1R	Homo sapiens	=	24900	Ki	nM	S2RSLDB	5603800652904264	active	S2R selective	2, 4, and 6
COc1ccc(C)cc1NC(=O)OC1CC2CCCC(C1)N2CCc1ccc(N)cc1	S2RSLDB38	S1R	Homo sapiens	=	22500	Ki	nM	S2RSLDB	5647817481888637	active	S2R selective	2, 4, and 6
COc1ccc(C)cc1NC(=O)OC1CC2CCCC(C1)N2Cc1ccc(CCF)cc1	S2RSLDB11	S1R	Homo sapiens	=	17105	Ki	nM	S2RSLDB	5766876921478919	active	S2R selective	2, 4, and 6
COc1ccc(C)cc1NC(=O)OC1CC2CCCC(C1)N2Cc1ccc(N(C)C)cc1	CHEMBL481418	S1R	Homo sapiens	=	14370	Ki	nM	ChEMBL	5842543231865775	active	S2R selective	2, 4, and 6
COc1ccc(C)cc1NC(=O)OC1C[C@H]2CCC[C@H](C1)N2CCCCCCN	CHEMBL4169075	S1R	Homo sapiens	=	14180	Ki	nM	ChEMBL	5848323769152953	active	S2R selective	2, 4, and 6
COc1ccc(CN2C3CCC2CC3)cc1OC	CHEMBL2030624	S1R	Homo sapiens	=	100000	Ki	nM	ChEMBL	50	inactive	S2R selective	2, 4, and 6
COc1ccc(Cn2cc(-c3ccc(C(=O)NCCCCN4CCc5cc(OC)c(OC)cc5C4)cc3)nn2)cc1	S2RSLDB43	S1R	Homo sapiens	=	126060	Ki	nM	S2RSLDB	4899422697210404	inactive	S2R selective	2, 4, and 6
COc1ccc(Cn2cc(C(=O)NCCCCN3CCc4cc(OC)c(OC)cc4C3)nn2)cc1	S2RSLDB29	S1R	Homo sapiens	=	33450	Ki	nM	S2RSLDB	5475603877896158	active	S2R selective	2, 4, and 6
COc1ccc(Cn2cc(C(=O)NCCN3CCc4cc(OC)c(OC)cc4C3)nn2)cc1	S2RSLDB21	S1R	Homo sapiens	=	845100	Ki	nM	S2RSLDB	4073091898294564	inactive	S2R selective	2, 4, and 6
COc1cccc(-n2cc(C(=O)NCCCCN3CCc4cc(OC)c(OC)cc4C3)nn2)c1	S2RSLDB6	S1R	Homo sapiens	=	201950	Ki	nM	S2RSLDB	4.69476e+16	inactive	S2R selective	2, 4, and 6
COc1cccc(-n2cc(C(=O)NCCN3CCc4cc(OC)c(OC)cc4C3)nn2)c1	S2RSLDB42	S1R	Homo sapiens	=	767180	Ki	nM	S2RSLDB	4115102727530374	inactive	S2R selective	2, 4, and 6
COc1cccc(/C=C2/C(=O)C[C@@]3(c4cccc(O)c4)CCN(C)[C@@H]2C3)c1	S2RSLDB75	S1R	Homo sapiens	=	60000	Ki	nM	S2RSLDB	5221848749616356	active	S2R selective	2, 4, and 6
COc1cccc(C(=O)NCCCCN2CCc3ccc([N+](=O)[O-])cc3C2)c1O	S2RSLDB424	S1R	Homo sapiens	=	112000	Ki	nM	S2RSLDB	4950781977329818	inactive	S2R selective	2, 4, and 6
COc1cccc(Cn2cc(-c3ccc(C(=O)NCCCCN4CCc5cc(OC)c(OC)cc5C4)cc3)nn2)c1	S2RSLDB73	S1R	Homo sapiens	=	114790	Ki	nM	S2RSLDB	4940095944115595	inactive	S2R selective	2, 4, and 6
COc1cccc(Cn2cc(C(=O)NCCCCN3CCc4cc(OC)c(OC)cc4C3)nn2)c1	S2RSLDB18	S1R	Homo sapiens	=	126650	Ki	nM	S2RSLDB	4897394805873433	inactive	S2R selective	2, 4, and 6
COc1cccc(Cn2cc(C(=O)NCCN3CCc4cc(OC)c(OC)cc4C3)nn2)c1	S2RSLDB47	S1R	Homo sapiens	=	800730	Ki	nM	S2RSLDB	409651389999241	inactive	S2R selective	2, 4, and 6
COc1ccccc1Cn1cc(-c2ccc(C(=O)NCCCCN3CCc4cc(OC)c(OC)cc4C3)cc2)nn1	S2RSLDB76	S1R	Homo sapiens	=	85800	Ki	nM	S2RSLDB	5066512712151295	active	S2R selective	2, 4, and 6
COc1ccccc1Cn1cc(C(=O)NCCCCN2CCc3cc(OC)c(OC)cc3C2)nn1	S2RSLDB9	S1R	Homo sapiens	=	205730	Ki	nM	S2RSLDB	468670237391313	inactive	S2R selective	2, 4, and 6
COc1ccccc1Cn1cc(C(=O)NCCN2CCc3cc(OC)c(OC)cc3C2)nn1	S2RSLDB84	S1R	Homo sapiens	=	185730	Ki	nM	S2RSLDB	4731117941267432	inactive	S2R selective	2, 4, and 6
C[C@@]12COc3cc(O)ccc3[C@@H]1CCN2	CHEMBL4531205	S1R	Homo sapiens	>	100000	Ki	nM	ChEMBL	50	inactive	S2R selective	2, 4, and 6
Cn1c(=O)n(CCCCN2CCN(c3ccc(F)cc3)CC2)c2ccccc21	S2RSLDB22	S1R	Homo sapiens	=	41483	Ki	nM	S2RSLDB	6382129843499653	active	S2R selective	2, 4, and 6
Fc1ccc(-n2cc(CCCCN3CCC(c4ccccc4)CC3)c3ccccc32)cc1	S2RSLDB90	S1R	Homo sapiens	=	440	IC50	nM	S2RSLDB	7356547323513812	active	S2R selective	2, 4, and 6
Fc1ccc(-n2cc(CCCCN3CCC4(CC3)OCc3c(F)cccc34)c3ccccc32)cc1	S2RSLDB74	S1R	Homo sapiens	=	2900	IC50	nM	S2RSLDB	6537602002101044	active	S2R selective	2, 4, and 6
Fc1ccc(-n2cc(CCCCN3CCC4(CC3)OCc3cccc(F)c34)c3ccccc32)cc1	S2RSLDB59	S1R	Homo sapiens	=	1500	IC50	nM	S2RSLDB	6823908740944319	active	S2R selective	2, 4, and 6
Fc1ccc(-n2cc(CCCCN3CCC4(CC3)OCc3ccccc34)c3ccccc32)cc1	CHEMBL61479	S1R	Homo sapiens	=	170	Ki	nM	ChEMBL	7769551078621726	active	S2R selective	2, 4, and 6
Fc1ccc(-n2cc(CCCCN3CCC4(CC3)SCc3ccccc34)c3ccccc32)cc1	S2RSLDB60	S1R	Homo sapiens	=	350	IC50	nM	S2RSLDB	7455931955649724	active	S2R selective	2, 4, and 6
Fc1ccc(C2(NCCCN3CCCCC3)CC3CCC2C3)cc1	S2RSLDB30	S1R	Homo sapiens	>	100000	Ki	nM	S2RSLDB	50	inactive	S2R selective	2, 4, and 6
Fc1ccc(C2(NCCCOC3CCCCO3)CC3CCC2C3)cc1	S2RSLDB13	S1R	Homo sapiens	>	100000	Ki	nM	S2RSLDB	50	inactive	S2R selective	2, 4, and 6
Fc1ccc(C2=CC3CCC(C2)N3CCCCc2cn(-c3ccc(F)cc3)c3ccccc23)cc1	CHEMBL62994	S1R	Homo sapiens	=	12000	Ki	nM	ChEMBL	5920818753952375	active	S2R selective	2, 4, and 6
Fc1ccc(N2CCN(CCCCn3ccc4ccccc43)CC2)cc1	S2RSLDB77	S1R	Homo sapiens	=	1698	Ki	nM	S2RSLDB	6770062314092066	active	S2R selective	2, 4, and 6
Fc1ccccc1N1CCN(CCCn2ccc3ccccc32)CC1	CHEMBL3235107	S1R	Homo sapiens	=	14920	Ki	nM	ChEMBL	582623117686335	active	S2R selective	2, 4, and 6
O=C(c1ccc(F)cc1)C1CCN([C@@H]2Cc3cccc(OCCF)c3C[C@H]2O)CC1	S2RSLDB542	S1R	Homo sapiens	>	100000	Ki	nM	S2RSLDB	50	inactive	S2R selective	2, 4, and 6
O=c1oc2cc(N=C=S)ccc2n1CCCCN1CCN(c2ccc(F)cc2)CC1	S2RSLDB28	S1R	Homo sapiens	?	100000	Ki	nM	S2RSLDB	50	inactive	S2R selective	2, 4, and 6
O=c1oc2ccc(-c3ccc(F)cc3)cc2n1CCCCN1CCN(C2CCCCC2)CC1	S2RSLDB8	S1R	Homo sapiens	=	2255	Ki	nM	S2RSLDB	764685345378602	active	S2R selective	2, 4, and 6
O=c1oc2ccc(Br)cc2n1CCCCN1CCN(C2CCCCC2)CC1	S2RSLDB88	S1R	Homo sapiens	=	554	Ki	nM	S2RSLDB	825649023527157	active	S2R selective	2, 4, and 6
OC12C3C4CC5C6C4C1C6C(C53)N2Cc1cccnc1	S2RSLDB410	S1R	Homo sapiens	>	100000	Ki	nM	S2RSLDB	50	inactive	S2R selective	2, 4, and 6
c1ccc(C2(NCCCN3CCCCC3)CC3CCC2C3)cc1	S2RSLDB20	S1R	Homo sapiens	>	100000	Ki	nM	S2RSLDB	50	inactive	S2R selective	2, 4, and 6
c1ccc2c(c1)c1ccccc1n2CCCN1CCN(C2CCCCC2)CC1	CHEMBL1188414	S1R	Homo sapiens	=	34500	Ki	nM	ChEMBL	5462180904926726	active	S2R selective	2, 4, and 6
CC(=O)N1CC[C@H]2c3cccc(-c4ccccc4)c3OC[C@]21C	CHEMBL4441621	S2R	Homo sapiens	=	125893	Ki	nM	ChEMBL	5899998417198648	active	S2R selective	2, 4, and 6
CC(=O)N1CC[C@H]2c3ccccc3N(c3ccccc3)C[C@]21C	CHEMBL4455912	S2R	Homo sapiens	=	125893	Ki	nM	ChEMBL	5899998417198648	active	S2R selective	2, 4, and 6
CC1(C)CCCN(CCCCC2=CCCc3ccccc32)C1	S2RSLDB3	S2R	Homo sapiens	=	11	IC50	nM	S2RSLDB	8958607314841775	active	S2R selective	2, 4, and 6
CC1(C)CCCN(CCCCCc2ccccc2)C1	S2RSLDB31	S2R	Homo sapiens	=	100	IC50	nM	S2RSLDB	80	active	S2R selective	2, 4, and 6
CCOC(=O)CCN1CCN(c2ccc3c(c2)[C@H]2C[C@@H]3CCN2C(=O)OCc2ccccc2)CC1	CHEMBL4164801	S2R	Homo sapiens	=	162	Ki	nM	ChEMBL	7790484985457369	active	S2R selective	2, 4, and 6
CCOC(=O)CCN1CCN(c2ccc3c(c2)[C@H]2C[C@H]3CCN2C(=O)OCc2ccccc2)CC1	CHEMBL4065699::US11046670, Table 6.4	S2R	Homo sapiens	=	162	Ki	nM	BindingDB	7790484985457369	active	S2R selective	2, 4, and 6
CC[C@H]1C[C@@H]2C[C@H]3c4[nH]c5ccc(OC)cc5c4CCN(C2)[C@@H]13	CHEMBL1215855	S2R	Homo sapiens	=	900	Ki	nM	BindingDB	7045757490560675	active	S2R selective	2, 4, and 6
CC[C@H]1C[C@@H]2C[C@H]3c4[nH]c5ccc(OC)cc5c4CC[N@@](C2)[C@@H]13	CHEMBL1215855	S2R	Homo sapiens	=	904	Ki	nM	ChEMBL	7043831569524636	active	S2R selective	2, 4, and 6
CCc1cccc(C)c1NC(=O)CN1CCC(Cc2ccccc2)CC1	A_1	S2R	Homo sapiens	=	14190	Ki	nM	in-house	5848017604542526	active	S2R selective	2, 4, and 6
CCn1c(=O)n(C(=O)NC2CC3CCC(C2)N3C)c2ccccc21	S2RSLDB69	S2R	Homo sapiens	=	320	Ki	nM	S2RSLDB	7494850021680094	active	S2R selective	2, 4, and 6
CN(C)C(=O)c1cccc2c1CN(C(C)(C)CCc1ccc(O)c(OC(C)(C)C)c1)C2	US10207991, Ex. Cpd. No. 59::US10611728, Example Compound 59	S2R	Homo sapiens	=	570	Ki	nM	BindingDB	7244125144327507	active	S2R selective	2, 4, and 6
CN(CCCNC(=O)c1ccco1)Cc1ccccc1	CHEMBL5206034	S2R	Homo sapiens	=	10670	Ki	nM	ChEMBL	597183558057553	active	S2R selective	2, 4, and 6
CN(CCc1ccccn1)C1C2C3CC4C2C(=O)C2C4C3C21	S2RSLDB205	S2R	Homo sapiens	=	6330	Ki	nM	S2RSLDB	6198596289982645	active	S2R selective	2, 4, and 6
CN1CCN(c2ccc3c(c2)[C@H]2C[C@H]3CCN2S(=O)(=O)c2ccccc2)CC1	US11046670, Compound 35	S2R	Homo sapiens	=	7640	Ki	nM	BindingDB	611690664142431	active	S2R selective	2, 4, and 6
CN1CC[C@@]23CCCC[C@@H]2[C@@H]1Cc1ccc(C(F)(F)C(F)(F)F)cc13	CHEMBL5079863	S2R	Homo sapiens	=	14040	Ki	nM	ChEMBL	5852632892206214	active	S2R selective	2, 4, and 6
CN1CC[C@]2(c3cccc(O)c3)CC(=O)/C(=C/c3ccc(Cl)c(Cl)c3)[C@H]1C2	S2RSLDB64	S2R	Homo sapiens	=	134	Ki	nM	S2RSLDB	7872895201635193	active	S2R selective	2, 4, and 6
CN1CC[C@]2(c3cccc(O)c3)CC(=O)/C(=C/c3ccc(Cl)cc3)[C@H]1C2	S2RSLDB85	S2R	Homo sapiens	=	64	Ki	nM	S2RSLDB	8193820026016112	active	S2R selective	2, 4, and 6
CN1CC[C@]2(c3cccc(O)c3)CC(=O)/C(=C/c3cccc(Cl)c3)[C@H]1C2	S2RSLDB81	S2R	Homo sapiens	=	224	Ki	nM	S2RSLDB	7649751981665837	active	S2R selective	2, 4, and 6
CNCCc1ccc(O)cc1	CHEMBL5169925	S2R	Homo sapiens	=	66000	Kd	nM	ChEMBL	5180456064458132	active	S2R selective	2, 4, and 6
COc1c(I)ccc(C(=O)NCCCCN2CCc3ccc([N+](=O)[O-])cc3C2)c1O	S2RSLDB97	S2R	Homo sapiens	=	8667	Ki	nM	S2RSLDB	6062131203436141	active	S2R selective	2, 4, and 6
COc1cc(CCC(C)(C)N2Cc3cccc(C(=O)N(C)CCO)c3C2)ccc1O	US10207991, Ex. Cpd. No. 85::US10611728, Example Compound 85	S2R	Homo sapiens	=	3600	Ki	nM	BindingDB	6443697499232712	active	S2R selective	2, 4, and 6
COc1cc(CCC(C)(C)N2Cc3cccc(C(=O)N4CCNCC4)c3C2)ccc1O	US10207991, Ex. Cpd. No. 76::US10611728, Example Compound 76	S2R	Homo sapiens	=	26	Ki	nM	BindingDB	8585026652029182	active	S2R selective	2, 4, and 6
COc1cc(CCC(C)(C)N2Cc3cccc(C(=O)N4CCOCC4)c3C2)ccc1O	US10207991, Ex. Cpd. No. 80::US10611728, Example Compound 80	S2R	Homo sapiens	=	14000	Ki	nM	BindingDB	5853871964321762	active	S2R selective	2, 4, and 6
COc1cc(CCC(C)(C)N2Cc3cccc(C(=O)NCCO)c3C2)ccc1O	US10207991, Ex. Cpd. No. 79::US10611728, Example Compound 79	S2R	Homo sapiens	=	4600	Ki	nM	BindingDB	6337242168318426	active	S2R selective	2, 4, and 6
COc1cc2c(cc1OC)CN(CCCCCCNC(=O)c1cc3cc(I)ccc3o1)CC2	S2RSLDB23	S2R	Homo sapiens	=	88	Ki	nM	S2RSLDB	905551732784983	active	S2R selective	2, 4, and 6
COc1cc2c(cc1OC)CN(CCCCCN1C(=O)c3ccc(F)cc3C1=O)CC2	S2RSLDB86	S2R	Homo sapiens	=	24	Ki	nM	S2RSLDB	8619788758288394	active	S2R selective	2, 4, and 6
COc1cc2c(cc1OC)CN(CCCCN1C(=O)c3ccc(F)cc3C1=O)CC2	S2RSLDB68	S2R	Homo sapiens	=	80	Ki	nM	S2RSLDB	8096910013008056	active	S2R selective	2, 4, and 6
COc1cc2c(cc1OC)CN(CCCCNC(=O)c1c[nH]nn1)CC2	S2RSLDB245	S2R	Homo sapiens	=	10230	Ki	nM	S2RSLDB	599012436628784	active	S2R selective	2, 4, and 6
COc1cc2c(cc1OC)CN(CCCCNC(=O)c1cc(-n3cc(-c4cncn4C)nn3)ccc1OC)CC2	S2RSLDB53	S2R	Homo sapiens	=	207	Ki	nM	S2RSLDB	7684029654543083	active	S2R selective	2, 4, and 6
COc1cc2c(cc1OC)CN(CCCCNC(=O)c1cc(-n3cc(CN(C)C)nn3)ccc1OC)CC2	S2RSLDB44	S2R	Homo sapiens	=	568	Ki	nM	S2RSLDB	7245651664288981	active	S2R selective	2, 4, and 6
COc1cc2c(cc1OC)CN(CCCCNC(=O)c1cc(-n3cc(CN(C)C)nn3)ccc1OCCF)CC2	S2RSLDB65	S2R	Homo sapiens	=	940	Ki	nM	S2RSLDB	7026872146400302	active	S2R selective	2, 4, and 6
COc1cc2c(cc1OC)CN(CCCCNC(=O)c1cc(-n3cc(COCCOCCF)nn3)ccc1OC)CC2	S2RSLDB72	S2R	Homo sapiens	=	660	Ki	nM	S2RSLDB	7180456064458132	active	S2R selective	2, 4, and 6
COc1cc2c(cc1OC)CN(CCCCNC(=O)c1cc(Br)cc(OC)c1OC)C2	S2RSLDB14	S2R	Homo sapiens	=	82	Ki	nM	S2RSLDB	9086186147616284	active	S2R selective	2, 4, and 6
COc1cc2c(cc1OC)CN(CCCCNC(=O)c1cc(Br)cc(OC)c1OC)CC2	CHEMBL291439	S2R	Homo sapiens	=	103	Ki	nM	ChEMBL	7987162775294828	active	S2R selective	2, 4, and 6
COc1cc2c(cc1OC)CN(CCCCNC(=O)c1cc(Br)cc(OC)c1OCCF)CC2	S2RSLDB141	S2R	Homo sapiens	=	3860	Ki	nM	S2RSLDB	6413412695328245	active	S2R selective	2, 4, and 6
COc1cc2c(cc1OC)CN(CCCCNC(=O)c1cc(Br)ccc1OCCF)CC2	S2RSLDB15	S2R	Homo sapiens	=	65	Ki	nM	S2RSLDB	9187086643357144	active	S2R selective	2, 4, and 6
COc1cc2c(cc1OC)CN(CCCCNC(=O)c1cc(C#N)ccc1OCc1cn(CCF)nn1)CC2	S2RSLDB41	S2R	Homo sapiens	=	319	Ki	nM	S2RSLDB	7496209316942819	active	S2R selective	2, 4, and 6
COc1cc2c(cc1OC)CN(CCCCNC(=O)c1cc(C)ccc1OC)CC2	CHEMBL60048	S2R	Homo sapiens	=	1033	Ki	nM	ChEMBL	7985899678480379	active	S2R selective	2, 4, and 6
COc1cc2c(cc1OC)CN(CCCCNC(=O)c1cc(I)cc(OC)c1OCCF)CC2	(N-[4-(6,7-dimethoxy-3,4-dihydro-1H-isoquinolin-2-yl)-butyl]-2-(2-fluoro-ethoxy)-3-methoxy-5-iodo-benzamide::CHEMBL227071	S2R	Homo sapiens	=	26	Ki	nM	BindingDB	9585026652029182	active	S2R selective	2, 4, and 6
COc1cc2c(cc1OC)CN(CCCCNC(=O)c1cc(I)cc(OC)c1OCC[18F])CC2	CHEMBL227126	S2R	Homo sapiens	=	26	Ki	nM	ChEMBL	9585026652029182	active	S2R selective	2, 4, and 6
COc1cc2c(cc1OC)CN(CCCCNC(=O)c1cc(I)ccc1OCCF)CC2	S2RSLDB17	S2R	Homo sapiens	=	106	Ki	nM	S2RSLDB	897469413473523	active	S2R selective	2, 4, and 6
COc1cc2c(cc1OC)CN(CCCCNC(=O)c1cc3cc(Br)ccc3o1)CC2	S2RSLDB61	S2R	Homo sapiens	=	150	Ki	nM	S2RSLDB	7823908740944319	active	S2R selective	2, 4, and 6
COc1cc2c(cc1OC)CN(CCCCNC(=O)c1ccc(-c3cn(CCF)nn3)cc1)CC2	S2RSLDB34	S2R	Homo sapiens	=	1390	Ki	nM	S2RSLDB	6856985199745905	active	S2R selective	2, 4, and 6
COc1cc2c(cc1OC)CN(CCCCNC(=O)c1ccc(-c3cn(CCOCCF)nn3)cc1)CC2	S2RSLDB87	S2R	Homo sapiens	=	1370	Ki	nM	S2RSLDB	6863279432843593	active	S2R selective	2, 4, and 6
COc1cc2c(cc1OC)CN(CCCCNC(=O)c1ccc(-c3cn(CCOCCOCCF)nn3)cc1)CC2	S2RSLDB101	S2R	Homo sapiens	=	2120	Ki	nM	S2RSLDB	6673664139071248	active	S2R selective	2, 4, and 6
COc1cc2c(cc1OC)CN(CCCCNC(=O)c1cccc(OC)c1O)CC2	S2RSLDB129	S2R	Homo sapiens	=	14000	Ki	nM	S2RSLDB	5853871964321762	active	S2R selective	2, 4, and 6
COc1cc2c(cc1OC)CN(CCCCNC(=O)c1ccccc1)CC2	S2RSLDB12	S2R	Homo sapiens	=	52900	Ki	nM	S2RSLDB	5276544327964814	active	S2R selective	2, 4, and 6
COc1cc2c(cc1OC)CN(CCCCNC(=O)c1cn(-c3ccc(OCCF)cc3)nn1)CC2	S2RSLDB10	S2R	Homo sapiens	=	219	Ki	nM	S2RSLDB	7.65956e+16	active	S2R selective	2, 4, and 6
COc1cc2c(cc1OC)CN(CCCCNC(=O)c1cn(-c3cccc(OCCF)c3)nn1)CC2	S2RSLDB26	S2R	Homo sapiens	=	251	Ki	nM	S2RSLDB	7600326278518962	active	S2R selective	2, 4, and 6
COc1cc2c(cc1OC)CN(CCCCNC(=O)c1cn(-c3ccccc3OC)nn1)CC2	S2RSLDB2	S2R	Homo sapiens	=	15	Ki	nM	S2RSLDB	8823908740944319	active	S2R selective	2, 4, and 6
COc1cc2c(cc1OC)CN(CCCCNC(=O)c1cn(-c3ccccc3OCCF)nn1)CC2	S2RSLDB27	S2R	Homo sapiens	=	240	Ki	nM	S2RSLDB	7619788758288394	active	S2R selective	2, 4, and 6
COc1cc2c(cc1OC)CN(CCCCNC(=O)c1cn(Cc3ccc(O)cc3)nn1)CC2	S2RSLDB7	S2R	Homo sapiens	=	116	Ki	nM	S2RSLDB	7935542010773082	active	S2R selective	2, 4, and 6
COc1cc2c(cc1OC)CN(CCCCNC(=O)c1cn(Cc3ccc(OCCF)cc3)nn1)CC2	S2RSLDB39	S2R	Homo sapiens	=	482	Ki	nM	S2RSLDB	731695296176115	active	S2R selective	2, 4, and 6
COc1cc2c(cc1OC)CN(CCCCNC(=O)c1cn(Cc3cccc(O)c3)nn1)CC2	S2RSLDB49	S2R	Homo sapiens	=	225	Ki	nM	S2RSLDB	7647817481888637	active	S2R selective	2, 4, and 6
COc1cc2c(cc1OC)CN(CCCCNC(=O)c1cn(Cc3cccc(OCCF)c3)nn1)CC2	S2RSLDB25	S2R	Homo sapiens	=	621	Ki	nM	S2RSLDB	720690839982342	active	S2R selective	2, 4, and 6
COc1cc2c(cc1OC)CN(CCCCNC(=O)c1cn(Cc3ccccc3)nn1)CC2	S2RSLDB48	S2R	Homo sapiens	=	124	Ki	nM	S2RSLDB	7906578314837765	active	S2R selective	2, 4, and 6
COc1cc2c(cc1OC)CN(CCCCc1cn(-c3ccc(F)cc3)c3ccccc13)CC2	S2RSLDB58	S2R	Homo sapiens	=	534	Ki	nM	S2RSLDB	8272458742971443	active	S2R selective	2, 4, and 6
COc1cc2c(cc1OC)CN(CCCCn1c3ccccc3c3ccccc31)CC2	S2RSLDB1	S2R	Homo sapiens	=	4	Ki	nM	S2RSLDB	1.03979e+16	active	S2R selective	2, 4, and 6
COc1cc2c(cc1OC)CN(CCCCn1cc(-c3ccc(F)cc3)c3ccccc31)CC2	S2RSLDB19	S2R	Homo sapiens	=	437	Ki	nM	S2RSLDB	8359518563029578	active	S2R selective	2, 4, and 6
COc1cc2c(cc1OC)CN(CCCCn1ccc3ccccc31)CC2	S2RSLDB50	S2R	Homo sapiens	=	21	Ki	nM	S2RSLDB	967778070526608	active	S2R selective	2, 4, and 6
COc1cc2c(cc1OC)CN(CCCN1CCc3c(OC)cccc3C1=O)CC2	S2RSLDB32	S2R	Homo sapiens	=	424	Ki	nM	S2RSLDB	8372634143407268	active	S2R selective	2, 4, and 6
COc1cc2c(cc1OC)CN(CCCN1CCc3c(OCCF)cccc3C1=O)CC2	S2RSLDB52	S2R	Homo sapiens	=	924	Ki	nM	S2RSLDB	8034328028779893	active	S2R selective	2, 4, and 6
COc1cc2c(cc1OC)CN(CCCN1CCc3cc(OC)c(OC)cc3C1=O)CC2	S2RSLDB82	S2R	Homo sapiens	=	201	Ki	nM	S2RSLDB	7696803942579511	active	S2R selective	2, 4, and 6
COc1cc2c(cc1OC)CN(CCCN1CCc3ccccc3C1=O)CC2	S2RSLDB79	S2R	Homo sapiens	=	484	Ki	nM	S2RSLDB	8315154638355587	active	S2R selective	2, 4, and 6
COc1cc2c(cc1OC)CN(CCCNC(=O)Cc1ccc(C(=O)c3ccc([N+](=O)[O-])cc3)cc1)CC2	S2RSLDB276	S2R	Homo sapiens	=	12020	Ki	nM	S2RSLDB	592009553233328	active	S2R selective	2, 4, and 6
COc1cc2c(cc1OC)CN(CCNC(=O)c1cc(Br)cc(OC)c1OC)CC2	S2RSLDB71	S2R	Homo sapiens	=	164	Ki	nM	S2RSLDB	7785156151952302	active	S2R selective	2, 4, and 6
COc1cc2c(cc1OC)CN(CCNC(=O)c1cc(Br)ccc1OC)CC2	S2RSLDB40	S2R	Homo sapiens	=	124	Ki	nM	S2RSLDB	7906578314837765	active	S2R selective	2, 4, and 6
COc1cc2c(cc1OC)CN(CCNC(=O)c1cc(C)ccc1OCCF)CC2	S2RSLDB66	S2R	Homo sapiens	=	1020	Ki	nM	S2RSLDB	6991399828238082	active	S2R selective	2, 4, and 6
COc1cc2c(cc1OC)CN(CCNC(=O)c1cn(-c3ccccc3OC)nn1)CC2	S2RSLDB89	S2R	Homo sapiens	=	1500	Ki	nM	S2RSLDB	6823908740944319	active	S2R selective	2, 4, and 6
COc1ccc(-n2cc(C(=O)NCCCCN3CCc4cc(OC)c(OC)cc4C3)nn2)cc1	S2RSLDB5	S2R	Homo sapiens	=	55	Ki	nM	S2RSLDB	8259637310505756	active	S2R selective	2, 4, and 6
COc1ccc(-n2cc(C(=O)NCCN3CCc4cc(OC)c(OC)cc4C3)nn2)cc1	S2RSLDB63	S2R	Homo sapiens	=	4100	Ki	nM	S2RSLDB	6.38722e+16	active	S2R selective	2, 4, and 6
COc1ccc(C(=O)NCCCCN2CCc3ccc([N+](=O)[O-])cc3C2)c(OC)c1OC	S2RSLDB46	S2R	Homo sapiens	=	268	Ki	nM	S2RSLDB	7.57187e+16	active	S2R selective	2, 4, and 6
COc1ccc(C)cc1NC(=O)OC1CC2CCCC(C1)N2CCCCCCCCCCNC(=O)CCCC[C@H]1SC[C@H]2NC(=O)N[C@H]21	S2RSLDB78	S2R	Homo sapiens	=	697	Ki	nM	S2RSLDB	715676722190199	active	S2R selective	2, 4, and 6
COc1ccc(C)cc1NC(=O)OC1CC2CCCC(C1)N2CCCCCCN	S2RSLDB57	S2R	Homo sapiens	=	519	Ki	nM	S2RSLDB	8284832642151542	active	S2R selective	2, 4, and 6
COc1ccc(C)cc1NC(=O)OC1CC2CCCC(C1)N2CCCCCCNC(=O)CCCCCNC(=O)CCCC[C@H]1SC[C@H]2NC(=O)N[C@H]21	S2RSLDB286	S2R	Homo sapiens	=	13510	Ki	nM	S2RSLDB	5869344650977969	active	S2R selective	2, 4, and 6
COc1ccc(C)cc1NC(=O)OC1CC2CCCC(C1)N2CCCCCCNC(=O)c1ccc(Cl)cc1	S2RSLDB45	S2R	Homo sapiens	=	356	Ki	nM	S2RSLDB	8448550002027124	active	S2R selective	2, 4, and 6
COc1ccc(C)cc1NC(=O)OC1CC2CCCC(C1)N2CCCCN	S2RSLDB70	S2R	Homo sapiens	=	1294	Ki	nM	S2RSLDB	7888065723667318	active	S2R selective	2, 4, and 6
COc1ccc(C)cc1NC(=O)OC1CC2CCCC(C1)N2CCc1ccc(N)cc1	S2RSLDB38	S2R	Homo sapiens	=	50	Ki	nM	S2RSLDB	8301029995663981	active	S2R selective	2, 4, and 6
COc1ccc(C)cc1NC(=O)OC1CC2CCCC(C1)N2Cc1ccc(CCF)cc1	S2RSLDB11	S2R	Homo sapiens	=	82	Ki	nM	S2RSLDB	9086186147616284	active	S2R selective	2, 4, and 6
COc1ccc(C)cc1NC(=O)OC1CC2CCCC(C1)N2Cc1ccc(N(C)C)cc1	S2RSLDB33	S2R	Homo sapiens	=	258	Ki	nM	S2RSLDB	8588380294036769	active	S2R selective	2, 4, and 6
COc1ccc(C)cc1NC(=O)OC1C[C@H]2CCC[C@H](C1)N2CCCCCCN	CHEMBL4169075	S2R	Homo sapiens	=	519	Ki	nM	ChEMBL	8284832642151542	active	S2R selective	2, 4, and 6
COc1ccc(CN2C3CCC2CC3)cc1OC	S2RSLDB624	S2R	Homo sapiens	=	431	Ki	nM	S2RSLDB	7365522729839268	active	S2R selective	2, 4, and 6
COc1ccc(Cn2cc(-c3ccc(C(=O)NCCCCN4CCc5cc(OC)c(OC)cc5C4)cc3)nn2)cc1	S2RSLDB43	S2R	Homo sapiens	=	314	Ki	nM	S2RSLDB	7503070351926785	active	S2R selective	2, 4, and 6
COc1ccc(Cn2cc(C(=O)NCCCCN3CCc4cc(OC)c(OC)cc4C3)nn2)cc1	S2RSLDB29	S2R	Homo sapiens	=	50	Ki	nM	S2RSLDB	8301029995663981	active	S2R selective	2, 4, and 6
COc1ccc(Cn2cc(C(=O)NCCN3CCc4cc(OC)c(OC)cc4C3)nn2)cc1	S2RSLDB21	S2R	Homo sapiens	=	932	Ki	nM	S2RSLDB	7030584087646019	active	S2R selective	2, 4, and 6
COc1cccc(-n2cc(C(=O)NCCCCN3CCc4cc(OC)c(OC)cc4C3)nn2)c1	S2RSLDB6	S2R	Homo sapiens	=	30	Ki	nM	S2RSLDB	8522878745280337	active	S2R selective	2, 4, and 6
COc1cccc(-n2cc(C(=O)NCCN3CCc4cc(OC)c(OC)cc4C3)nn2)c1	S2RSLDB42	S2R	Homo sapiens	=	1800	Ki	nM	S2RSLDB	6.74473e+16	active	S2R selective	2, 4, and 6
COc1cccc(/C=C2/C(=O)C[C@@]3(c4cccc(O)c4)CCN(C)[C@@H]2C3)c1	S2RSLDB75	S2R	Homo sapiens	=	382	Ki	nM	S2RSLDB	7.41794e+16	active	S2R selective	2, 4, and 6
COc1cccc(C(=O)NCCCCN2CCc3ccc([N+](=O)[O-])cc3C2)c1O	S2RSLDB424	S2R	Homo sapiens	=	40000	Ki	nM	S2RSLDB	5.39794e+16	active	S2R selective	2, 4, and 6
COc1cccc(Cn2cc(-c3ccc(C(=O)NCCCCN4CCc5cc(OC)c(OC)cc5C4)cc3)nn2)c1	S2RSLDB73	S2R	Homo sapiens	=	662	Ki	nM	S2RSLDB	71791420105603	active	S2R selective	2, 4, and 6
COc1cccc(Cn2cc(C(=O)NCCCCN3CCc4cc(OC)c(OC)cc4C3)nn2)c1	S2RSLDB18	S2R	Homo sapiens	=	107	Ki	nM	S2RSLDB	797061622231479	active	S2R selective	2, 4, and 6
COc1cccc(Cn2cc(C(=O)NCCN3CCc4cc(OC)c(OC)cc4C3)nn2)c1	S2RSLDB47	S2R	Homo sapiens	=	2140	Ki	nM	S2RSLDB	6669586226650809	active	S2R selective	2, 4, and 6
COc1ccccc1Cn1cc(-c2ccc(C(=O)NCCCCN3CCc4cc(OC)c(OC)cc4C3)cc2)nn1	S2RSLDB76	S2R	Homo sapiens	=	550	Ki	nM	S2RSLDB	7259637310505756	active	S2R selective	2, 4, and 6
COc1ccccc1Cn1cc(C(=O)NCCCCN2CCc3cc(OC)c(OC)cc3C2)nn1	S2RSLDB9	S2R	Homo sapiens	=	97	Ki	nM	S2RSLDB	8013228265733755	active	S2R selective	2, 4, and 6
COc1ccccc1Cn1cc(C(=O)NCCN2CCc3cc(OC)c(OC)cc3C2)nn1	S2RSLDB84	S2R	Homo sapiens	=	1560	Ki	nM	S2RSLDB	6806875401645538	active	S2R selective	2, 4, and 6
C[C@@]12COc3cc(O)ccc3[C@@H]1CCN2	CHEMBL4531205	S2R	Homo sapiens	=	10000	Ki	nM	ChEMBL	60	active	S2R selective	2, 4, and 6
Cn1c(=O)n(CCCCN2CCN(c3ccc(F)cc3)CC2)c2ccccc21	S2RSLDB22	S2R	Homo sapiens	=	46	Ki	nM	S2RSLDB	9337242168318426	active	S2R selective	2, 4, and 6
Fc1ccc(-n2cc(CCCCN3CCC(c4ccccc4)CC3)c3ccccc32)cc1	S2RSLDB90	S2R	Homo sapiens	=	44	IC50	nM	S2RSLDB	9356547323513812	active	S2R selective	2, 4, and 6
Fc1ccc(-n2cc(CCCCN3CCC4(CC3)OCc3c(F)cccc34)c3ccccc32)cc1	S2RSLDB74	S2R	Homo sapiens	=	18	IC50	nM	S2RSLDB	8744727494896694	active	S2R selective	2, 4, and 6
Fc1ccc(-n2cc(CCCCN3CCC4(CC3)OCc3cccc(F)c34)c3ccccc32)cc1	S2RSLDB59	S2R	Homo sapiens	=	58	IC50	nM	S2RSLDB	9236572006437064	active	S2R selective	2, 4, and 6
Fc1ccc(-n2cc(CCCCN3CCC4(CC3)OCc3ccccc34)c3ccccc32)cc1	CHEMBL61479	S2R	Homo sapiens	=	12	Ki	nM	ChEMBL	9920818753952376	active	S2R selective	2, 4, and 6
Fc1ccc(-n2cc(CCCCN3CCC4(CC3)SCc3ccccc34)c3ccccc32)cc1	S2RSLDB60	S2R	Homo sapiens	=	14	IC50	nM	S2RSLDB	9853871964321762	active	S2R selective	2, 4, and 6
Fc1ccc(C2(NCCCN3CCCCC3)CC3CCC2C3)cc1	S2RSLDB30	S2R	Homo sapiens	=	160	Ki	nM	S2RSLDB	7795880017344075	active	S2R selective	2, 4, and 6
Fc1ccc(C2(NCCCOC3CCCCO3)CC3CCC2C3)cc1	S2RSLDB13	S2R	Homo sapiens	=	55	Ki	nM	S2RSLDB	8259637310505756	active	S2R selective	2, 4, and 6
Fc1ccc(C2=CC3CCC(C2)N3CCCCc2cn(-c3ccc(F)cc3)c3ccccc23)cc1	S2RSLDB37	S2R	Homo sapiens	=	25	IC50	nM	S2RSLDB	8602059991327963	active	S2R selective	2, 4, and 6
Fc1ccc(N2CCN(CCCCn3ccc4ccccc43)CC2)cc1	S2RSLDB77	S2R	Homo sapiens	=	109	Ki	nM	S2RSLDB	8962573502059376	active	S2R selective	2, 4, and 6
Fc1ccccc1N1CCN(CCCn2ccc3ccccc32)CC1	S2RSLDB161	S2R	Homo sapiens	=	99	Ki	nM	S2RSLDB	800436480540245	active	S2R selective	2, 4, and 6
O=C(c1ccc(F)cc1)C1CCN([C@@H]2Cc3cccc(OCCF)c3C[C@H]2O)CC1	S2RSLDB542	S2R	Homo sapiens	=	71450	Ki	nM	S2RSLDB	5145997766873011	active	S2R selective	2, 4, and 6
O=c1oc2cc(N=C=S)ccc2n1CCCCN1CCN(c2ccc(F)cc2)CC1	S2RSLDB28	S2R	Homo sapiens	=	146	Ki	nM	S2RSLDB	7835647144215563	active	S2R selective	2, 4, and 6
O=c1oc2ccc(-c3ccc(F)cc3)cc2n1CCCCN1CCN(C2CCCCC2)CC1	S2RSLDB8	S2R	Homo sapiens	=	61	Ki	nM	S2RSLDB	1.12147e+16	active	S2R selective	2, 4, and 6
O=c1oc2ccc(Br)cc2n1CCCCN1CCN(C2CCCCC2)CC1	S2RSLDB88	S2R	Homo sapiens	=	53	Ki	nM	S2RSLDB	1.02757e+16	active	S2R selective	2, 4, and 6
OC12C3C4CC5C6C4C1C6C(C53)N2Cc1cccnc1	S2RSLDB410	S2R	Homo sapiens	=	32340	Ki	nM	S2RSLDB	5490259984429618	active	S2R selective	2, 4, and 6
c1ccc(C2(NCCCN3CCCCC3)CC3CCC2C3)cc1	S2RSLDB20	S2R	Homo sapiens	=	96	Ki	nM	S2RSLDB	8017728766960431	active	S2R selective	2, 4, and 6
c1ccc2c(c1)c1ccccc1n2CCCN1CCN(C2CCCCC2)CC1	CHEMBL1188414	S2R	Homo sapiens	=	126	Ki	nM	ChEMBL	7899629454882437	active	S2R selective	2, 4, and 6
C#CCN(CCCN1CCN(C2CCCCC2)CC1)CC(=O)Nc1ccc(C(=O)c2ccccc2)cc1	S2RSLDB279	S1R	Homo sapiens	=	1695	Ki	nM	S2RSLDB	7770830297460899	active	dual binder	1, 3, and 5
C#CCN(CCCN1CCN(C2CCCCC2)CC1)c1ccc(C(=O)c2ccccc2)cc1	S2RSLDB272	S1R	Homo sapiens	=	6520	Ki	nM	S2RSLDB	6185752404268079	active	dual binder	1, 3, and 5
C#CCN(CCCN1CCN(c2ccc(F)cc2)CC1)Cc1ccc(C(=O)c2ccc([N+](=O)[O-])cc2)cc1	S2RSLDB369	S1R	Homo sapiens	=	2900	Ki	nM	S2RSLDB	6537602002101044	active	dual binder	1, 3, and 5
C#CCN(CCCc1ccc(C(=O)c2ccc(C)cc2)cc1)CCCN1CCN(C2CCCCC2)CC1	S2RSLDB537	S1R	Homo sapiens	=	2525	Ki	nM	S2RSLDB	7597738617545319	active	dual binder	1, 3, and 5
C#CCNCCCN1CCN(CCCNC(=O)c2ccc(C(=O)c3ccc([N+](=O)[O-])cc3)cc2)CC1	S2RSLDB293	S1R	Homo sapiens	=	4445	Ki	nM	S2RSLDB	6352128234693767	active	dual binder	1, 3, and 5
C1=C(c2c[nH]c3ncccc23)CCN(CCCc2ccccc2)C1	CHEMBL5274616	S1R	Homo sapiens	=	290	Ki	nM	ChEMBL	7.5376e+16	active	dual binder	1, 3, and 5
C1C2C3CC4C2C(NCC25C6C7C8C6C2C8C75)C2C1C3C42	S2RSLDB531	S1R	Homo sapiens	=	30	Ki	nM	S2RSLDB	8522878745280337	active	dual binder	1, 3, and 5
C1CCC(CN2C3CCC2CC3)CC1	S2RSLDB563	S1R	Homo sapiens	=	220	Ki	nM	S2RSLDB	7657577319177793	active	dual binder	1, 3, and 5
C1CCC(CNC2C3C4CC5C6C4CC3C6C52)CC1	S2RSLDB476	S1R	Homo sapiens	=	40	Ki	nM	S2RSLDB	8397940008672037	active	dual binder	1, 3, and 5
C=C(C)CN1CCN(c2ccc3c(c2)CCCN(C(=O)OCc2ccccc2)C3)CC1	US10954217, Example Table 3.A36	S1R	Homo Sapiens	=	1170	Ki	nM	BindingDB	6931814138253839	active	dual binder	1, 3, and 5
C=C(C)CN1CCN(c2ccc3c(c2)CCN(C(=O)OCc2ccccc2)C3)CC1	US10954217, Example Table 3.A17	S1R	Homo Sapiens	=	1860	Ki	nM	BindingDB	6730487055782084	active	dual binder	1, 3, and 5
C=C(C)CN1CCN(c2ccc3c(c2)CN(C(=O)OCc2ccccc2)C3)CC1	CHEMBL4177497::US10954217, Example 00230	S1R	Homo Sapiens	=	920	Ki	nM	BindingDB	7036212172654444	active	dual binder	1, 3, and 5
C=C(C)CN1CCN(c2ccc3c(c2)CN(C(=O)OCc2ccccc2)CC3)CC1	CHEMBL4173095::US10954217, Example 00241	S1R	Homo Sapiens	=	2450	Ki	nM	BindingDB	6610833915635467	active	dual binder	1, 3, and 5
C=C(C)CN1CCN(c2ccc3c(c2)CN(C(=O)OCc2ccccc2)CCC3)CC1	CHEMBL4162416::US10954217, Example 00264	S1R	Homo Sapiens	=	480	Ki	nM	BindingDB	7318758762624412	active	dual binder	1, 3, and 5
C=CCN(CC=C)CCc1c[nH]c2ccc(OC)cc12	CHEMBL2391541	S1R	Homo sapiens	=	3020	Ki	nM	ChEMBL	6519993057042849	active	dual binder	1, 3, and 5
C=CCN1CCN(c2ccc3c(c2)CCN(C(=O)OCc2ccccc2)C3)CC1	US10954217, Example Table 3.A19	S1R	Homo Sapiens	=	360	Ki	nM	BindingDB	7443697499232712	active	dual binder	1, 3, and 5
C=CCN1CCN(c2ccc3c(c2)CN(S(=O)(=O)c2cc(Cl)cc(Cl)c2)CC3)CC1	US10954217, Example KTL-01-264	S1R	Homo Sapiens	=	540	Ki	nM	BindingDB	7267606240177032	active	dual binder	1, 3, and 5
C=CCN1CCN(c2ccc3c(c2)CN(S(=O)(=O)c2cc(Cl)cc(Cl)c2)CCC3)CC1	US10954217, Example Table 3.A42	S1R	Homo Sapiens	=	560	Ki	nM	BindingDB	7251811972993799	active	dual binder	1, 3, and 5
C=CCOC(=O)N1CC[C@@H]2C[C@@H]1c1cc(N3CCN(C)CC3)ccc12	US11046670, Compound 37	S1R	Homo Sapiens	=	21050	Ki	nM	BindingDB	5676747899828313	active	dual binder	1, 3, and 5
CC(=O)C1(c2ccccc2)CCN([C@@H]2CC[C@@H](OCc3ccc(F)cc3)C[C@H]2O)CC1	S2RSLDB572	S1R	Homo sapiens	=	1200	Ki	nM	S2RSLDB	6920818753952375	active	dual binder	1, 3, and 5
CC(=O)C1(c2ccccc2)CCN([C@@H]2C[C@@H](OCc3ccc(F)cc3)CC[C@H]2O)CC1	S2RSLDB398	S1R	Homo sapiens	=	631	Ki	nM	S2RSLDB	7199970640755866	active	dual binder	1, 3, and 5
CC(=O)N(CCCN1CCN(C2CCCCC2)CC1)c1ccccn1	S2RSLDB539	S1R	Homo sapiens	=	3530	Ki	nM	S2RSLDB	6452225294612178	active	dual binder	1, 3, and 5
CC(=O)N1C[C@@H]2C[C@H]1C[C@H]2c1ccc(-c2cc(C(=O)O)cc3cc(-c4ccc(C(F)(F)F)cc4)ccc23)cc1	CHEMBL5075741	S1R	Homo sapiens	=	42000	Ki	nM	ChEMBL	5376750709602099	active	dual binder	1, 3, and 5
CC(=O)Nc1c(C(C)=O)c(=O)n(C)c2nc(-c3ccc(Cl)cc3Cl)c(-c3ccc(Cl)cc3)cc12	CHEMBL204232	S1R	Homo sapiens	=	11580	Ki	nM	ChEMBL	5936291440608582	active	dual binder	1, 3, and 5
CC(=O)Nc1ccc2c(c1)oc(=O)n2CCCCN1CCN(c2ccc(F)cc2)CC1	S2RSLDB495	S1R	Homo sapiens	=	8843	Ki	nM	S2RSLDB	7053400374984867	active	dual binder	1, 3, and 5
CC(=O)c1ccc2c(c1)OCC(=O)N2CCCCN1CCN(c2ccc(F)cc2)CC1	S2RSLDB377	S1R	Homo sapiens	=	255	Ki	nM	S2RSLDB	7.59346e+16	active	dual binder	1, 3, and 5
CC(=O)c1ccc2c(c1)oc(=O)n2CC1CCCC(N2CCN(c3ccc(F)cc3)CC2)C1	S2RSLDB473	S1R	Homo sapiens	=	127	Ki	nM	S2RSLDB	7896196279044043	active	dual binder	1, 3, and 5
CC(=O)c1ccc2c(c1)oc(=O)n2CCCCN1CC=C(c2ccc(F)cc2)CC1	S2RSLDB359	S1R	Homo sapiens	=	289	Ki	nM	S2RSLDB	8539102157243452	active	dual binder	1, 3, and 5
CC(=O)c1ccc2c(c1)oc(=O)n2CCCCN1CCCN(c2ccc(F)cc2)CC1	S2RSLDB479	S1R	Homo sapiens	=	1041	Ki	nM	S2RSLDB	6982549270489464	active	dual binder	1, 3, and 5
CC(=O)c1ccc2c(c1)oc(=O)n2CCCCN1CCN(C2CCCCC2)CC1	S2RSLDB308	S1R	Homo sapiens	=	4637	Ki	nM	S2RSLDB	7333762904104195	active	dual binder	1, 3, and 5
CC(=O)c1ccc2c(c1)oc(=O)n2CCCCN1CCN(c2ccc(F)cc2)CC1	S2RSLDB382	S1R	Homo sapiens	=	270	Ki	nM	S2RSLDB	7568636235841013	active	dual binder	1, 3, and 5
CC(=O)c1ccc2c(c1)oc(=O)n2CCCCN1[C@H](C)CN(c2ccc(F)cc2)C[C@@H]1C	S2RSLDB540	S1R	Homo sapiens	=	212	Ki	nM	S2RSLDB	7673664139071248	active	dual binder	1, 3, and 5
CC(=O)c1ccc2c(c1)oc(=S)n2CCCCN1CCN(c2ccc(F)cc2)CC1	S2RSLDB322	S1R	Homo sapiens	=	108	Ki	nM	S2RSLDB	7966576244513051	active	dual binder	1, 3, and 5
CC(=O)c1ccc2oc(=O)n(CCCCN3CCN(C4CCCCC4)CC3)c2c1	S2RSLDB381	S1R	Homo sapiens	=	4082	Ki	nM	S2RSLDB	7389126999619949	active	dual binder	1, 3, and 5
CC(C(=O)OC1CC2CCC(C1)N2C)c1ccc(Br)cc1	S2RSLDB432	S1R	Homo sapiens	=	16580	Ki	nM	S2RSLDB	5780415473785745	active	dual binder	1, 3, and 5
CC(C(=O)OC1CC2CCC(C1)N2C)c1ccc(Cl)c(Cl)c1	S2RSLDB337	S1R	Homo sapiens	=	15540	Ki	nM	S2RSLDB	5808548985535104	active	dual binder	1, 3, and 5
CC(C(=O)OC1CC2CCC(C1)N2C)c1ccc(Cl)cc1	S2RSLDB267	S1R	Homo sapiens	=	29180	Ki	nM	S2RSLDB	5534914712442567	active	dual binder	1, 3, and 5
CC(C)(C(=O)OCCN1CCN(c2ccc([N+](=O)[O-])c3nonc23)CC1)c1ccc(Cl)cc1	S2RSLDB630	S1R	Homo sapiens	=	3550	Ki	nM	S2RSLDB	6449771646944906	active	dual binder	1, 3, and 5
CC(C)(C)OC(=O)N1CCCC1CN[C@H]1CC[C@@](c2cc(F)ccc2F)(S(=O)(=O)c2ccc(Cl)cc2)CC1	CHEMBL4777443	S1R	Homo sapiens	=	2230	Ki	nM	ChEMBL	6651695136951839	active	dual binder	1, 3, and 5
CC(C)(C)Oc1cc(CCC(C)(C)N2Cc3c(F)ccc(F)c3C2)ccc1O	US10207991, Ex. Cpd. No. 74::US10611728, Example Compound 74	S1R	Homo Sapiens	=	23000	Ki	nM	BindingDB	5638272163982407	active	dual binder	1, 3, and 5
CC(C)(C)Oc1cc(CCC(C)(C)N2Cc3ccc(S(C)(=O)=O)cc3C2)ccc1O	US10207991, Ex. Cpd. No. 62::US10611728, Example Compound 62	S1R	Homo Sapiens	=	630	Ki	nM	BindingDB	7200659450546418	active	dual binder	1, 3, and 5
CC(C)(C)Oc1cc(CCC(C)(C)N2Cc3cccc(F)c3C2)ccc1O	US10207991, Ex. Cpd. No. 58::US10611728, Example Compound 58	S1R	Homo Sapiens	=	2400	Ki	nM	BindingDB	6619788758288394	active	dual binder	1, 3, and 5
CC(C)(CCc1ccc(F)cc1)N1Cc2cc3c(cc2C1)OCO3	US10207991, Ex. Cpd. No. 36::US10611728, Example Compound 36	S1R	Homo Sapiens	=	41	Ki	nM	BindingDB	8387216143280265	active	dual binder	1, 3, and 5
CC(C)(CCc1ccc(F)cc1)N1Cc2ccc(F)cc2C1	US10207991, Ex. Cpd. No. 35::US10611728, Example Compound 35	S1R	Homo Sapiens	=	21	Ki	nM	BindingDB	867778070526608	active	dual binder	1, 3, and 5
CC(C)(CCc1ccc(O)c(OC(F)(F)F)c1)N1Cc2c(F)ccc(F)c2C1	US10207991, Ex. Cpd. No. 55::US10611728, Example Compound 55	S1R	Homo Sapiens	=	3600	Ki	nM	BindingDB	6443697499232712	active	dual binder	1, 3, and 5
CC(C)(CCc1ccc(O)c(OC(F)(F)F)c1)N1Cc2ccc(S(C)(=O)=O)cc2C1	US10207991, Ex. Cpd. No. 61::US10611728, Example Compound 61	S1R	Homo Sapiens	=	330	Ki	nM	BindingDB	7481486060122112	active	dual binder	1, 3, and 5
CC(C)(CCc1ccc(O)c(OC(F)(F)F)c1)N1Cc2cccc(F)c2C1	US10207991, Ex. Cpd. No. 54::US10611728, Example Compound 54	S1R	Homo Sapiens	=	740	Ki	nM	BindingDB	7130768280269024	active	dual binder	1, 3, and 5
CC(C)(CCc1ccc(O)c(OC(F)(F)F)c1)N1Cc2cccc(S(C)(=O)=O)c2C1	US10207991, Ex. Cpd. No. 67::US10611728, Example Compound 67	S1R	Homo Sapiens	=	550	Ki	nM	BindingDB	7259637310505756	active	dual binder	1, 3, and 5
CC(C)=CCN1CCN(c2ccc3c(c2)[C@H]2C[C@@H]3CCN2C(=O)OCc2ccccc2)CC1	S2RSLDB650	S1R	Homo sapiens	=	620	Ki	nM	S2RSLDB	7207608310501746	active	dual binder	1, 3, and 5
CC(C)=CCN1CCN(c2ccc3c(c2)[C@H]2C[C@H]3CCN2C(=O)OCc2ccccc2)CC1	US11046670, Compound 30	S1R	Homo Sapiens	=	620	Ki	nM	BindingDB	7207608310501746	active	dual binder	1, 3, and 5
CC(C)C(Sc1ccc(Cl)cc1)C(=O)OC1CC2CCC(C1)N2C	S2RSLDB475	S1R	Homo sapiens	=	6990	Ki	nM	S2RSLDB	6155522824254319	active	dual binder	1, 3, and 5
CC(C)Oc1cc(CCC(C)(C)N2Cc3cc4c(cc3C2)OCO4)ccc1O	US10207991, Ex. Cpd. No. 29::US10611728, Example Compound 29	S1R	Homo Sapiens	=	470	Ki	nM	BindingDB	7327902142064283	active	dual binder	1, 3, and 5
CC(C)Oc1cc(CCC(C)(C)N2Cc3ccc(F)cc3C2)ccc1O	US10207991, Ex. Cpd. No. 27::US10611728, Example Compound 27	S1R	Homo Sapiens	=	460	Ki	nM	BindingDB	7337242168318426	active	dual binder	1, 3, and 5
CC(C)Oc1cc(CCC(C)(C)N2Cc3ccc(S(C)(=O)=O)cc3C2)ccc1O	US10207991, Ex. Cpd. No. 70::US10611728, Example Compound 70	S1R	Homo Sapiens	=	500	Ki	nM	BindingDB	7301029995663981	active	dual binder	1, 3, and 5
CC(C)Oc1cc(CC[C@@H](C)N2Cc3ccc(S(C)(=O)=O)cc3C2)ccc1O	US10207991, Ex. Cpd. No. 69::US10611728, Example Compound 69	S1R	Homo Sapiens	=	270	Ki	nM	BindingDB	7568636235841013	active	dual binder	1, 3, and 5
CC(C)Oc1cc(CC[C@@H](C)N2Cc3cccc(F)c3C2)ccc1O	US10207991, Ex. Cpd. No. 26::US10611728, Example Compound 26	S1R	Homo Sapiens	=	79	Ki	nM	BindingDB	8102372908709558	active	dual binder	1, 3, and 5
CC(C)Oc1ccc(CC[C@@H](C)N2Cc3cc4c(cc3C2)OCO4)cc1OC(C)C	US10207991, Ex. Cpd. No. 40::US10611728, Example Compound 40	S1R	Homo Sapiens	=	78	Ki	nM	BindingDB	810790539730952	active	dual binder	1, 3, and 5
CC(C)Oc1ccc(CC[C@@H](C)N2Cc3ccc(F)cc3C2)cc1OC(C)C	US10207991, Ex. Cpd. No. 38::US10611728, Example Compound 38	S1R	Homo Sapiens	=	180	Ki	nM	BindingDB	7744727494896693	active	dual binder	1, 3, and 5
CC(CCCn1c(=O)sc2ccccc21)N1CCN(C2CCCCC2)CC1	S2RSLDB427	S1R	Homo sapiens	=	873	Ki	nM	S2RSLDB	805898575629443	active	dual binder	1, 3, and 5
CC(CCCn1c(=S)sc2ccccc21)N1CCN(C2CCCCC2)CC1	S2RSLDB263	S1R	Homo sapiens	=	894	Ki	nM	S2RSLDB	8048662481204083	active	dual binder	1, 3, and 5
CC(COC1CC2CCC(C1)N2C)Oc1ccc(Cl)cc1	S2RSLDB567	S1R	Homo sapiens	=	1209	Ki	nM	S2RSLDB	6917573699139228	active	dual binder	1, 3, and 5
CC(COC1CC2CCC(C1)N2C)c1ccc(Br)cc1	S2RSLDB352	S1R	Homo sapiens	=	3160	Ki	nM	S2RSLDB	6.50031e+16	active	dual binder	1, 3, and 5
CC(Oc1ccc(C(C)(C)C)cc1)C(=O)OC1CC2CCC(C1)N2C	S2RSLDB538	S1R	Homo sapiens	=	3990	Ki	nM	S2RSLDB	6399027104313252	active	dual binder	1, 3, and 5
CC(Oc1ccc(Cl)c(Cl)c1)C(=O)OC1CC2CCC(C1)N2C	S2RSLDB437	S1R	Homo sapiens	=	8390	Ki	nM	S2RSLDB	60762380391713	active	dual binder	1, 3, and 5
CC(Sc1ccc(Br)cc1)C(=O)OC1CC2CCC(C1)N2C	S2RSLDB325	S1R	Homo sapiens	=	18000	Ki	nM	S2RSLDB	5.74473e+16	active	dual binder	1, 3, and 5
CC(Sc1ccccc1)C(=O)OC1CC2CCC(C1)N2C	S2RSLDB351	S1R	Homo sapiens	=	14770	Ki	nM	S2RSLDB	5830619504688051	active	dual binder	1, 3, and 5
CC1(C)C2CC[C@@]1(C)CN(CCC1CCCCC1)C2	CHEMBL77812	S1R	Homo sapiens	=	135	Ki	nM	ChEMBL	8869666231504993	active	dual binder	1, 3, and 5
CC1(C)C2CC[C@]1(C)CN(C1CCCCC1)C2	CHEMBL74499	S1R	Homo sapiens	=	30	Ki	nM	ChEMBL	8522878745280337	active	dual binder	1, 3, and 5
CC1(C)C2CC[C@]1(C)CN(CCC1C3CC4CC(C3)CC1C4)C2	CHEMBL73818	S1R	Homo sapiens	=	43	Ki	nM	ChEMBL	8366531544420413	active	dual binder	1, 3, and 5
CC1(C)C2CC[C@]1(C)CN(CCC1CCCC1)C2	CHEMBL73633	S1R	Homo sapiens	=	167	Ki	nM	ChEMBL	8777283528852417	active	dual binder	1, 3, and 5
CC1(C)C2CC[C@]1(C)CN(CCC1CCCCC1)C2	CHEMBL75555	S1R	Homo sapiens	=	217	Ki	nM	ChEMBL	866354026615147	active	dual binder	1, 3, and 5
CC1(C)C2CC[C@]1(C)CN(CCC1CCCCCCC1)C2	CHEMBL307839	S1R	Homo sapiens	=	287	Ki	nM	ChEMBL	8542118103266008	active	dual binder	1, 3, and 5
CC1(C)CCCN(CCC2CCCc3ccccc32)C1	S2RSLDB505	S1R	Homo sapiens	=	725	Ki	nM	S2RSLDB	7139661993429006	active	dual binder	1, 3, and 5
CC1(C)CCCN(CCCC2CCCc3ccccc32)C1	S2RSLDB492	S1R	Homo sapiens	=	2520	IC50	nM	S2RSLDB	6598599459218456	active	dual binder	1, 3, and 5
CC1(C)CCCN(CCCC2CCc3ccccc32)C1	S2RSLDB594	S1R	Homo sapiens	=	968	Ki	nM	S2RSLDB	8014124642691606	active	dual binder	1, 3, and 5
CC1(C)CCCN(CCCc2cccc3ccc(O)cc23)C1	S2RSLDB502	S1R	Homo sapiens	=	7330	Ki	nM	S2RSLDB	6134896025358872	active	dual binder	1, 3, and 5
CC1(C)SCC(CN2CCC(Cc3ccccc3)CC2)S1.O=C(O)C(=O)O	CHEMBL4647871	S1R	Homo sapiens	=	20	Ki	nM	ChEMBL	8698970004336019	active	dual binder	1, 3, and 5
CC1(C)SCC(CN2CCN(Cc3ccccc3)CC2)S1.O=C(O)C(=O)O.O=C(O)C(=O)O	CHEMBL4633444	S1R	Homo sapiens	=	6	Ki	nM	ChEMBL	9221848749616356	active	dual binder	1, 3, and 5
CC1CCN(C(=O)c2ccc(CN3CCN(c4ccccc4)CC3)cc2)CC1	A_2	S1R	Homo sapiens	=	17906	Ki	nM	in-house	6747001419843108	active	dual binder	1, 3, and 5
CCC(=O)c1ccc2c(c1)sc(=O)n2CCN1CCN(C2CCCCC2)CC1	S2RSLDB499	S1R	Homo sapiens	=	675	Ki	nM	S2RSLDB	8170696227168975	active	dual binder	1, 3, and 5
CCC(COC1CC2CCC(C1)N2C)Oc1ccc(Cl)cc1	S2RSLDB463	S1R	Homo sapiens	=	2200	Ki	nM	S2RSLDB	6657577319177793	active	dual binder	1, 3, and 5
CCCC(CCC)c1nc2c(Nc3ccc(Cl)c(Cl)c3)nc3ccccc3c2[nH]1	CHEMBL5173661	S1R	Homo sapiens	=	14800	Ki	nM	ChEMBL	5.82974e+16	active	dual binder	1, 3, and 5
CCCCCCCc1ccc2c(c1)sc(=O)n2CCCCN1CCN(C2CCCCC2)CC1	S2RSLDB533	S1R	Homo sapiens	=	4376	Ki	nM	S2RSLDB	7358922686674625	active	dual binder	1, 3, and 5
CCCCc1ccc(C(=O)NCCCN(C)Cc2ccccc2)cc1	CHEMBL4161016	S1R	Homo sapiens	=	73	Ki	nM	ChEMBL	8136677139879543	active	dual binder	1, 3, and 5
CCCCc1ccc(NC(=O)OC2CC3CCCC(C2)N3Cc2ccccc2)cc1	S2RSLDB526	S1R	Homo sapiens	=	405	Ki	nM	S2RSLDB	7392544976785332	active	dual binder	1, 3, and 5
CCCN1CCN(c2ccc(C3CCCCN3C(=O)OCc3ccccc3)cc2)CC1	CHEMBL5206383	S1R	Homo sapiens	=	6918	Ki	nM	ChEMBL	8160019442321657	active	dual binder	1, 3, and 5
CCCN1CCN(c2ccc3c(c2)C2CC3CCN2C(=O)OCc2ccccc2)CC1	CHEMBL5175530	S1R	Homo sapiens	=	2951	Ki	nM	ChEMBL	753003079050004	active	dual binder	1, 3, and 5
CCCN1CCN(c2ccc3c(c2)CN(C(=O)OCc2ccccc2)C3)CC1	US10954217, Example Table 3.A5	S1R	Homo Sapiens	=	190	Ki	nM	BindingDB	7721246399047171	active	dual binder	1, 3, and 5
CCCN1CCN(c2ccc3c(c2)CN(C(=O)OCc2ccccc2)CCC3)CC1	US10954217, Example Table 3.A37	S1R	Homo Sapiens	=	150	Ki	nM	BindingDB	7823908740944319	active	dual binder	1, 3, and 5
CCCN1CCN(c2cccc(C3CCCCN3C(=O)OCc3ccccc3)c2)CC1	CHEMBL5208940	S1R	Homo sapiens	=	38	Ki	nM	ChEMBL	842021640338319	active	dual binder	1, 3, and 5
CCCN1CCN(c2cccc(C3CN(C)CCN3C(=O)OCc3ccccc3)c2)CC1	CHEMBL5189037	S1R	Homo sapiens	=	1600	Ki	nM	ChEMBL	6795880017344075	active	dual binder	1, 3, and 5
CCCN1CCNC(c2cccc(C3COCCN3C(=O)OCc3ccccc3)c2)C1	CHEMBL5170591	S1R	Homo sapiens	=	5012	Ki	nM	ChEMBL	7299988937677887	active	dual binder	1, 3, and 5
CCCc1ccc2c(c1)oc(=O)n2CCN1CCN(C2CCCCC2)CC1	S2RSLDB493	S1R	Homo sapiens	=	75	Ki	nM	S2RSLDB	81249387366083	active	dual binder	1, 3, and 5
CCCc1ccc2c(c1)sc(=O)n2CCN1CCN(C2CCCCC2)CC1	S2RSLDB416	S1R	Homo sapiens	=	143	Ki	nM	S2RSLDB	7844663962534938	active	dual binder	1, 3, and 5
CCCn1nc(C(=O)N(C)C)c2c1CCC(NCCc1ccc(C(F)(F)F)cc1)C2	CHEMBL4540551	S1R	Homo sapiens	=	251189	Ki	nM	ChEMBL	559999938302362	active	dual binder	1, 3, and 5
CCCn1nc(C(=O)N(C)C)c2c1CCC(NCCc1ccc3c(c1)OCO3)C2	CHEMBL4562667	S1R	Homo sapiens	=	50119	Ki	nM	ChEMBL	6299997602857746	active	dual binder	1, 3, and 5
CCCn1nc(C(=O)N(C)C)c2c1CCC(NCc1ccc(F)cc1)C2	CHEMBL4458579	S1R	Homo sapiens	=	158489	Ki	nM	ChEMBL	5800000874803203	active	dual binder	1, 3, and 5
CCN(CC)CCCC(C)Nc1ccnc2cc(Cl)ccc12	CHEMBL76	S1R	Homo sapiens	=	7943	Ki	nM	ChEMBL	7100015437450609	active	dual binder	1, 3, and 5
CCN(CCCCc1cn(-c2ccc(F)cc2)c2ccccc12)C1CCc2c1ccc(OC)c2OC	S2RSLDB471	S1R	Homo sapiens	=	592	Ki	nM	S2RSLDB	722767829327708	active	dual binder	1, 3, and 5
CCN(CCCCc1cn(-c2ccc(F)cc2)c2ccccc12)[C@@H]1CCc2c1ccc(OC)c2OC	S2RSLDB389	S1R	Homo sapiens	=	1260	Ki	nM	S2RSLDB	6899629454882437	active	dual binder	1, 3, and 5
CCN(CCCCc1cn(-c2ccc(F)cc2)c2ccccc12)[C@H]1CCc2c1ccc(OC)c2OC	S2RSLDB435	S1R	Homo sapiens	=	508	Ki	nM	S2RSLDB	7294136287716081	active	dual binder	1, 3, and 5
CCN(CCO)CCCC(C)Nc1ccnc2cc(Cl)ccc12	CHEMBL1535	S1R	Homo sapiens	=	12589	Ki	nM	ChEMBL	6900008766455316	active	dual binder	1, 3, and 5
CCN1CCN(Cc2cccc3ccccc23)[C@@H](CCO)C1	CHEMBL5279451	S1R	Homo sapiens	=	290	Ki	nM	ChEMBL	7.5376e+16	active	dual binder	1, 3, and 5
CCN1CCN(Cc2cccc3ccccc23)[C@H](CCO)C1	CHEMBL5291247	S1R	Homo sapiens	=	75	Ki	nM	ChEMBL	81249387366083	active	dual binder	1, 3, and 5
CCN1CCN(c2ccc3c(c2)CN(C(=O)OCc2ccccc2)CC3)CC1	US10954217, Example Table 3.A23	S1R	Homo Sapiens	=	1170	Ki	nM	BindingDB	6931814138253839	active	dual binder	1, 3, and 5
CCN1CCN(c2ccc3c(c2)CN(C(=O)OCc2ccccc2)CCC3)CC1	US10954217, Example Table 3.A35	S1R	Homo Sapiens	=	2280	Ki	nM	BindingDB	6642065152999546	active	dual binder	1, 3, and 5
CCOC(=O)CCN1CCN(c2ccc3c(c2)CN(C(=O)OCc2ccccc2)C3)CC1	CHEMBL4174189::US10954217, Example 00231	S1R	Homo Sapiens	=	3520	Ki	nM	BindingDB	6453457336521869	active	dual binder	1, 3, and 5
CCOC(=O)CCN1CCN(c2ccc3c(c2)CN(C(=O)OCc2ccccc2)CC3)CC1	CHEMBL4169689::US10954217, Example 00243	S1R	Homo Sapiens	=	4070	Ki	nM	BindingDB	639040559077478	active	dual binder	1, 3, and 5
CCOC(=O)CCN1CCN(c2ccc3c(c2)CN(C(=O)OCc2ccccc2)CCC3)CC1	CHEMBL4159034::US10954217, Example 00266	S1R	Homo Sapiens	=	3680	Ki	nM	BindingDB	6434152181326482	active	dual binder	1, 3, and 5
CCOC(=O)CCN1CCN(c2cccc(C3CCCCN3C(=O)OCc3ccccc3)c2)CC1	CHEMBL5184025	S1R	Homo sapiens	=	10471	Ki	nM	ChEMBL	6980011840408714	active	dual binder	1, 3, and 5
CCSC[C@H]1O[C@@H](n2cnc3c(NC(C4CCC4)C4CCC4)ncnc32)[C@H](O)[C@@H]1O	CHEMBL4436917	S1R	Homo sapiens	=	6260	Ki	nM	ChEMBL	620342566678957	active	dual binder	1, 3, and 5
CC[C@H]1c2c(ccc3ccccc23)OC[C@@]1(C)N	CHEMBL4513930	S1R	Homo sapiens	=	10000	Ki	nM	ChEMBL	60	active	dual binder	1, 3, and 5
CC[C@H]1c2ccc3ccccc3c2OC[C@@]1(C)N	CHEMBL4583909	S1R	Homo sapiens	=	316228	Ki	nM	ChEMBL	5499999678657065	active	dual binder	1, 3, and 5
CC[C@H]1c2ccccc2N(c2ccccc2)C[C@@]1(C)N	CHEMBL4572167	S1R	Homo sapiens	=	31623	Ki	nM	ChEMBL	6499996931948306	active	dual binder	1, 3, and 5
CCc1ccc(C(C)C)cc1NC(=O)OC1CC2CCCC(C1)N2Cc1ccccc1	S2RSLDB368	S1R	Homo sapiens	=	248	Ki	nM	S2RSLDB	7605548319173784	active	dual binder	1, 3, and 5
CCc1ccc(NC(=O)OC2CC3CCC(C2)N3Cc2ccccc2)cc1	S2RSLDB478	S1R	Homo sapiens	=	250	Ki	nM	S2RSLDB	7602059991327962	active	dual binder	1, 3, and 5
CCc1ccc(NC(=O)OC2CC3CCCC(C2)N3Cc2ccccc2)cc1	S2RSLDB571	S1R	Homo sapiens	=	172	Ki	nM	S2RSLDB	7764471553092451	active	dual binder	1, 3, and 5
CN(C)C(=O)COC(=O)c1cc(-c2ccc([C@@H]3C[C@@H]4C[C@H]3NC4=O)cc2)c2ccc(-c3ccc(C(F)(F)F)cc3)cc2c1	CHEMBL5086569	S1R	Homo sapiens	=	69000	Ki	nM	ChEMBL	5161150909262744	active	dual binder	1, 3, and 5
CN(C)C(=O)c1cccc2c1CN(C(C)(C)CCc1ccc(O)c(OC(F)(F)F)c1)C2	US10207991, Ex. Cpd. No. 57::US10611728, Example Compound 57	S1R	Homo Sapiens	=	7000	Ki	nM	BindingDB	6154901959985743	active	dual binder	1, 3, and 5
CN(C)CC#Cc1ccc(OCCCc2sc(N3CCc4cccc(C(=O)Nc5nc6ccccc6s5)c4C3)nc2C(=O)O)c(F)c1	CHEMBL3342332	S1R	Homo sapiens	=	1364	Ki	nM	ChEMBL	686518562967954	active	dual binder	1, 3, and 5
CN(C)c1ccc2c(c1)C(=O)N(Oc1cccc3c1CCCC3CCCN1CCN(C3CCCCC3)CC1)C2=O	CHEMBL5272035	S1R	Homo sapiens	=	537	Ki	nM	ChEMBL	8270025714300445	active	dual binder	1, 3, and 5
CN(CC1CCCCC1)C1C2C3CC4C5C3CC2C5C41	S2RSLDB583	S1R	Homo sapiens	=	150	Ki	nM	S2RSLDB	7823908740944319	active	dual binder	1, 3, and 5
CN(CCCCN(C)CCc1ccc(Cl)c(Cl)c1)CCCCN1CCCC1	CHEMBL108972	S1R	Homo sapiens	=	11220	Ki	nM	ChEMBL	5950007143079858	active	dual binder	1, 3, and 5
CN(CCCCc1cn(-c2ccc(F)cc2)c2ccccc12)Cc1cccc(Cl)c1	S2RSLDB283	S1R	Homo sapiens	=	2010	Ki	nM	S2RSLDB	6696803942579511	active	dual binder	1, 3, and 5
CN(CCCN(C)CCc1ccc(Cl)c(Cl)c1)CCCN1CCCC1	CHEMBL323476	S1R	Homo sapiens	=	775	Ki	nM	ChEMBL	7110698297493689	active	dual binder	1, 3, and 5
CN(CCCN1CCCC1)CCN(C)Cc1ccc(Cl)c(Cl)c1	CHEMBL111331	S1R	Homo sapiens	=	299	Ki	nM	ChEMBL	752432881167557	active	dual binder	1, 3, and 5
CN(CCCNC(=O)c1cc(Cl)cc(Cl)c1)Cc1ccccc1	CHEMBL4168782	S1R	Homo sapiens	=	230	Ki	nM	ChEMBL	7638272163982407	active	dual binder	1, 3, and 5
CN(CCCNC(=O)c1ccc2ccccc2c1)Cc1ccccc1	CHEMBL5186843	S1R	Homo sapiens	=	1040	Ki	nM	ChEMBL	6982966660701219	active	dual binder	1, 3, and 5
CN(CCCNC(=O)c1ccc2ccccc2n1)Cc1ccccc1	CHEMBL5201355	S1R	Homo sapiens	=	160	Ki	nM	ChEMBL	7795880017344075	active	dual binder	1, 3, and 5
CN(CCCc1cccc(F)c1)[C@H]1C2C3CC4C2C(=O)C2C4C3C21	S2RSLDB356	S1R	Homo sapiens	=	1330	Ki	nM	S2RSLDB	6876148359032914	active	dual binder	1, 3, and 5
CN(CCCc1ccccc1)[C@@H]1CCCC[C@H]1O	S2RSLDB422	S1R	Homo sapiens	=	190	Ki	nM	S2RSLDB	7721246399047171	active	dual binder	1, 3, and 5
CN(CCCn1c(=O)oc2cc3c(cc21)C(c1ccc(Cl)cc1)CC3=O)Cc1ccccc1	CHEMBL3360560	S1R	Homo sapiens	=	1600	Ki	nM	ChEMBL	6795880017344075	active	dual binder	1, 3, and 5
CN(CCc1ccc(Cl)c(Cl)c1)CCN(C)CCN(C)CCN(C)CCN1CCCC1	CHEMBL107922	S1R	Homo sapiens	=	2270	Ki	nM	ChEMBL	6.64397e+16	active	dual binder	1, 3, and 5
CN(CCc1ccc(Cl)c(Cl)c1)CCN(C)CCN(C)CCN1CCCC1	CHEMBL110099	S1R	Homo sapiens	=	1100	Ki	nM	ChEMBL	6958607314841775	active	dual binder	1, 3, and 5
CN(CCc1cccc(F)c1)[C@H]1C2C3CC4C2C(=O)C2C4C3C21	S2RSLDB295	S1R	Homo sapiens	=	4050	Ki	nM	S2RSLDB	6392544976785332	active	dual binder	1, 3, and 5
CN(CCc1ccccc1)C1C2C3CC4C2C(=O)C2C4C3C21	S2RSLDB346	S1R	Homo sapiens	=	8270	Ki	nM	S2RSLDB	6082494490447453	active	dual binder	1, 3, and 5
CN(Cc1ccc2c(c1)OCO2)C1C2C3CC4C5C3CC2C5C41	S2RSLDB397	S1R	Homo sapiens	=	2090	Ki	nM	S2RSLDB	6679853713888946	active	dual binder	1, 3, and 5
CN(Cc1cccc(F)c1)[C@H]1C2C3CC4C2C(=O)C2C4C3C21	S2RSLDB500	S1R	Homo sapiens	=	3030	Ki	nM	S2RSLDB	6518557371497695	active	dual binder	1, 3, and 5
CN(Cc1ccccc1)[C@H]1C2C3CC4C2C(=O)C2C4C3C21	S2RSLDB438	S1R	Homo sapiens	=	5680	Ki	nM	S2RSLDB	6245651664288981	active	dual binder	1, 3, and 5
CN1CC2(CCN(CCCC(=O)c3ccc(F)cc3)CC2)c2ccccc21	CHEMBL405524	S1R	Homo sapiens	=	1104	Ki	nM	ChEMBL	695703092660682	active	dual binder	1, 3, and 5
CN1CC2(CCN(C[C@H](O)Cc3ccc(Br)cc3)CC2)c2ccccc21	CHEMBL338140	S1R	Homo sapiens	=	1910	Ki	nM	ChEMBL	6718966632752273	active	dual binder	1, 3, and 5
CN1CC2(CCN(C[C@H](O)c3cccc(Br)c3)CC2)c2ccccc21	CHEMBL126257	S1R	Homo sapiens	=	5177	Ki	nM	ChEMBL	6285921835018144	active	dual binder	1, 3, and 5
CN1CCC2(c3cccc(O)c3)CC(=O)/C(=C/c3cccc(Cl)c3)C1C2	CHEMBL146659	S1R	Homo sapiens	=	513	Ki	nM	ChEMBL	7289882634888183	active	dual binder	1, 3, and 5
CN1CCC[C@@H]1CCO[C@](C)(c1ccccc1)c1ccc(Cl)cc1	CHEMBL1626	S1R	Homo sapiens	=	100	Ki	nM	ChEMBL	80	active	dual binder	1, 3, and 5
CN1CCN(C(=O)C(C)(C)c2ccc(C(=O)Nc3cn4cc(-c5cc(C(C)(C)C)cc(C(C)(C)C)c5)ccc4n3)cc2)CC1	CHEMBL4576555	S1R	Homo sapiens	=	74131	Ki	nM	ChEMBL	6130000141365475	active	dual binder	1, 3, and 5
CN1CCN(C(=O)OCc2ccccc2)C(c2cccc(N3CCN(C4CCCC4)CC3)c2)C1	CHEMBL5185602	S1R	Homo sapiens	=	1072	Ki	nM	ChEMBL	7969805214643249	active	dual binder	1, 3, and 5
CN1CCN(C(=O)OCc2ccccc2)C(c2cccc(N3CCN(CCCO)CC3)c2)C1	CHEMBL5181506	S1R	Homo sapiens	=	6090	Ki	nM	ChEMBL	6215382707367125	active	dual binder	1, 3, and 5
CN1CCN(c2ccc3c(c2)CCCN(C(=O)OCc2ccccc2)C3)CC1	US10954217, Example Table 3.A34	S1R	Homo Sapiens	=	1620	Ki	nM	BindingDB	6790484985457369	active	dual binder	1, 3, and 5
CN1CCN(c2ccc3c(c2)CCN(C(=O)OCc2ccccc2)C3)CC1	US10954217, Example KTL-01-Table 3.A15	S1R	Homo Sapiens	=	2760	Ki	nM	BindingDB	6559090917934782	active	dual binder	1, 3, and 5
CN1CCN(c2ccc3c(c2)CN(C(=O)OCc2ccccc2)CC3)CC1	CHEMBL4174128::US10954217, Example 00244	S1R	Homo Sapiens	=	3140	Ki	nM	BindingDB	6503070351926785	active	dual binder	1, 3, and 5
CN1CCN(c2ccc3c(c2)CN(C(=O)OCc2ccccc2)CCC3)CC1	CHEMBL4166883::US10954217, Example 00256	S1R	Homo Sapiens	=	3550	Ki	nM	BindingDB	6449771646944906	active	dual binder	1, 3, and 5
CN1CCN(c2ccc3c(c2)CN(S(=O)(=O)c2cc(Cl)cc(Cl)c2)C3)CC1	US10954217, Example KTL-01-253	S1R	Homo Sapiens	=	2050	Ki	nM	BindingDB	6688246138944246	active	dual binder	1, 3, and 5
CN1CCN(c2ccc3c(c2)CN(S(=O)(=O)c2cc(Cl)cc(Cl)c2)CC3)CC1	US10954217, Example KTL-01-257	S1R	Homo Sapiens	=	1230	Ki	nM	BindingDB	6910094888560602	active	dual binder	1, 3, and 5
CN1CCN(c2ccc3c(c2)CN(S(=O)(=O)c2cc(Cl)cc(Cl)c2)CCC3)CC1	US10954217, Example Table 3.A40	S1R	Homo Sapiens	=	1000	Ki	nM	BindingDB	70	active	dual binder	1, 3, and 5
CN1CCN(c2ccc3c(c2)[C@H]2C[C@@H]3CCN2C(=O)CCc2ccccc2)CC1	S2RSLDB646	S1R	Homo sapiens	=	2940	Ki	nM	S2RSLDB	6531652669587842	active	dual binder	1, 3, and 5
CN1CCN(c2ccc3c(c2)[C@H]2C[C@@H]3CCN2C(=O)OCc2ccccc2)CC1	CHEMBL4176080	S1R	Homo sapiens	=	4970	Ki	nM	ChEMBL	6303643611266668	active	dual binder	1, 3, and 5
CN1CCN(c2ccc3c(c2)[C@H]2C[C@H]3CCN2C(=O)CCc2ccccc2)CC1	US11046670, Compound 36	S1R	Homo Sapiens	=	2940	Ki	nM	BindingDB	6531652669587842	active	dual binder	1, 3, and 5
CN1CC[C@@]23CCCC[C@@H]2[C@@H]1Cc1ccc(C(C)(F)F)cc13	CHEMBL5091124	S1R	Homo sapiens	=	6750	Ki	nM	ChEMBL	6170696227168975	active	dual binder	1, 3, and 5
CN1CC[C@@]23CCCC[C@@H]2[C@@H]1Cc1ccc(C(F)(F)F)cc13	CHEMBL5086545	S1R	Homo sapiens	=	8130	Ki	nM	ChEMBL	6089909454405932	active	dual binder	1, 3, and 5
CN1CC[C@@]23CCCC[C@@H]2[C@@H]1Cc1ccc(C(F)F)cc13	CHEMBL5081803	S1R	Homo sapiens	=	1450	Ki	nM	ChEMBL	6838631997765025	active	dual binder	1, 3, and 5
CN1CC[C@@]23CCCC[C@@H]2[C@@H]1Cc1ccc(OC(F)(F)F)cc13	CHEMBL5078388	S1R	Homo sapiens	=	7570	Ki	nM	ChEMBL	6120904120499927	active	dual binder	1, 3, and 5
CN1CC[C@@]23CCCC[C@@H]2[C@@H]1Cc1ccc(OC(F)F)cc13	CHEMBL5093316	S1R	Homo sapiens	=	5680	Ki	nM	ChEMBL	6245651664288981	active	dual binder	1, 3, and 5
CN1CC[C@H]2C[C@@H]1c1cc(-c3ccc(C(F)(F)F)cc3)ccc12	S2RSLDB639	S1R	Homo sapiens	=	1560	Ki	nM	S2RSLDB	6806875401645538	active	dual binder	1, 3, and 5
CN1CC[C@H]2c3cccc(-c4ccccc4)c3OC[C@]21C	CHEMBL4473697	S1R	Homo sapiens	=	5012	Ki	nM	ChEMBL	7299988937677887	active	dual binder	1, 3, and 5
CN1CC[C@H]2c3ccccc3N(c3ccccc3)C[C@]21C	CHEMBL4459009	S1R	Homo sapiens	=	16218	Ki	nM	ChEMBL	6790002703917631	active	dual binder	1, 3, and 5
CN1CCn2nc3c(c2C1=O)CC(NCc1ccc(F)cc1)CC3	CHEMBL4745019	S1R	Homo sapiens	=	10000	Ki	nM	ChEMBL	60	active	dual binder	1, 3, and 5
CN[C@@]1(c2ccccc2Cl)CCCCC1NCCCN1CCCC1	US11426411, Example 2b	S1R	Homo Sapiens	=	372	Ki	nM	BindingDB	7429457060118103	active	dual binder	1, 3, and 5
CN[C@@]1(c2ccccc2Cl)CCCC[C@@H]1NCCCN1CCCC1	US11007200, Example 2b	S1R	Homo Sapiens	=	372	Ki	nM	BindingDB	7429457060118103	active	dual binder	1, 3, and 5
CN[C@@]1(c2ccccc2Cl)CCCC[C@@H]1NCCCN1CCN(C)CC1	US11007200, Example 13b::US11426411, Example 13b	S1R	Homo Sapiens	=	1460	Ki	nM	BindingDB	6835647144215563	active	dual binder	1, 3, and 5
CN[C@@]1(c2ccccc2Cl)CCCC[C@@H]1NCCCc1ccc(F)cc1	US11007200, Example 3b::US11426411, Example 3b	S1R	Homo Sapiens	=	2170	Ki	nM	BindingDB	6663540266151471	active	dual binder	1, 3, and 5
CN[C@@]1(c2ccccc2Cl)CCCC[C@@H]1NCCCc1ccccc1	US11007200, Example 4b::US11426411, Example 4b	S1R	Homo Sapiens	=	6970	Ki	nM	BindingDB	615676722190199	active	dual binder	1, 3, and 5
CN[C@]1(c2ccccc2Cl)CCCC[C@@H]1NCCCN1CCCC1	US11007200, Example 2a::US11426411, Example 2a	S1R	Homo Sapiens	=	173	Ki	nM	BindingDB	7761953896871205	active	dual binder	1, 3, and 5
CN[C@]1(c2ccccc2Cl)CCCC[C@@H]1NCCCN1CCN(C)CC1	US11007200, Example 13a::US11426411, Example 13a	S1R	Homo Sapiens	=	700	Ki	nM	BindingDB	7154901959985743	active	dual binder	1, 3, and 5
CN[C@]1(c2ccccc2Cl)CCCC[C@@H]1NCCCc1ccc(F)cc1	US11007200, Example 3a::US11426411, Example 3a	S1R	Homo Sapiens	=	354	Ki	nM	BindingDB	7450996737974212	active	dual binder	1, 3, and 5
CN[C@]1(c2ccccc2Cl)CCCC[C@@H]1NCCCc1ccccc1	US11007200, Example 4a::US11426411, Example 4a	S1R	Homo Sapiens	=	972	Ki	nM	BindingDB	7012333735073725	active	dual binder	1, 3, and 5
COC(=O)C1(c2ccccc2)CC1CNC(C)C12CC3CC(CC(C3)C1)C2	S2RSLDB467	S1R	Homo sapiens	=	993	Ki	nM	S2RSLDB	7.00305e+16	active	dual binder	1, 3, and 5
COC(=O)[C@]1(c2ccccc2)C[C@@H]1CNC12CC3CC(CC(C3)C1)C2	S2RSLDB319	S1R	Homo sapiens	=	2340	Ki	nM	S2RSLDB	6.63078e+16	active	dual binder	1, 3, and 5
COC[C@H](CCc1ccc(Cl)c(Cl)c1)N1Cc2ccc(F)cc2C1	US10207991, Ex. Cpd. No. 46::US10611728, Example Compound 46	S1R	Homo Sapiens	=	940	Ki	nM	BindingDB	7026872146400302	active	dual binder	1, 3, and 5
CO[C@@H](C)c1c(Nc2ccc([C@@H](N(C)C(=O)C3CCS(=O)(=O)CC3)C(F)(F)F)cc2)cnc2cc(Cl)nn12	CHEMBL4584981	S1R	Homo sapiens	=	159368	Ki	nM	ChEMBL	5797598877535773	active	dual binder	1, 3, and 5
COc1c(-c2ccc(CN3Cc4ccccc4C3)[nH]2)cc(Br)c2ccccc12	S2RSLDB392	S1R	Homo sapiens	=	3090	Ki	nM	S2RSLDB	6510041520575165	active	dual binder	1, 3, and 5
COc1c(C(=O)NC2CCN(C3C4CC5CC(C4)CC3C5)CC2)cc(Br)c2ccccc12	12084044	S1R	Homo sapiens	=	1210	Ki	nM	PubChem	691721462968355	active	dual binder	1, 3, and 5
COc1c(C(=O)NC[C@H]2CCCN2C2C3CC4CC(C3)CC2C4)cc(Br)c2ccccc12	12084056	S1R	Homo sapiens	=	3750	Ki	nM	PubChem	6425968732272281	active	dual binder	1, 3, and 5
COc1c(C(=O)NC[C@H]2CCCN2C2CCCCCC2)cc(Br)c2ccccc12	CHEMBL52300	S1R	Homo sapiens	=	590	Ki	nM	ChEMBL	7229147988357855	active	dual binder	1, 3, and 5
COc1c(C(=O)NC[C@H]2CCCN2Cc2ccccc2)cc(Br)c2ccccc12	CHEMBL53102	S1R	Homo sapiens	=	2300	Ki	nM	ChEMBL	6638272163982407	active	dual binder	1, 3, and 5
COc1c(C(=O)N[C@H]2CCN(C3C4CCCC3CCC4)C2)cc(Br)c2ccccc12	CHEMBL416846	S1R	Homo sapiens	=	4000	Ki	nM	ChEMBL	6.39794e+16	active	dual binder	1, 3, and 5
COc1cc(Br)cc(-c2ccc(CN3Cc4ccccc4C3)[nH]2)c1OC	S2RSLDB558	S1R	Homo sapiens	=	3900	Ki	nM	S2RSLDB	6.40894e+16	active	dual binder	1, 3, and 5
COc1cc(Br)cc(-c2ncc(CN3CCC(c4ccccc4)CC3)[nH]2)c1OC	S2RSLDB549	S1R	Homo sapiens	=	5421	Ki	nM	S2RSLDB	6.26592e+16	active	dual binder	1, 3, and 5
COc1cc(Br)cc(C(=O)NCCCCN2CCc3cc4c(cc3C2)OCO4)c1OC	S2RSLDB379	S1R	Homo sapiens	=	822	Ki	nM	S2RSLDB	7.08513e+16	active	dual binder	1, 3, and 5
COc1cc(Br)cc(C(=O)NCCCN2CCN(C3CCCCC3)CC2)c1OC	S2RSLDB565	S1R	Homo sapiens	=	258	Ki	nM	S2RSLDB	758838029403677	active	dual binder	1, 3, and 5
COc1cc(CCC(C)(C)N2Cc3cc4c(cc3C2)OCO4)ccc1OCCO	US10207991, Ex. Cpd. No. 47::US10611728, Example Compound 47	S1R	Homo Sapiens	=	10000	Ki	nM	BindingDB	60	active	dual binder	1, 3, and 5
COc1cc(CCC(C)(C)N2Cc3cccc(F)c3C2)ccc1O	US10207991, Ex. Cpd. No. 53::US10611728, Example Compound 53	S1R	Homo Sapiens	=	1100	Ki	nM	BindingDB	6958607314841775	active	dual binder	1, 3, and 5
COc1cc(CCC(C)(C)N2Cc3cccc(F)c3C2)ccc1OCCO	US10207991, Ex. Cpd. No. 44::US10611728, Example Compound 44	S1R	Homo Sapiens	=	13000	Ki	nM	BindingDB	5886056647693163	active	dual binder	1, 3, and 5
COc1cc(CCN2CCN(CCCc3ccccc3)CC2)ccc1OCc1ccccc1	S2RSLDB559	S1R	Homo sapiens	=	2079	Ki	nM	S2RSLDB	7682145510668531	active	dual binder	1, 3, and 5
COc1cc(CCNc2nc(C#Cc3ccccc3)nc3c2ncn3[C@H]2[C@H](O)[C@H](O)[C@@H]3C[C@@H]32)ccc1O	CHEMBL4571380	S1R	Homo sapiens	=	35700	Ki	nM	ChEMBL	5447331783887806	active	dual binder	1, 3, and 5
COc1cc(CC[C@@H](C)N2Cc3cc(OC)c(OC)cc3C2)ccc1O	US10207991, Ex. Cpd. No. 7::US10611728, Example Compound 7	S1R	Homo Sapiens	=	420	Ki	nM	BindingDB	7376750709602099	active	dual binder	1, 3, and 5
COc1cc(CC[C@@H](C)N2Cc3cc4c(cc3C2)OCO4)ccc1OCCO	US10207991, Ex. Cpd. No. 52::US10611728, Example Compound 52	S1R	Homo Sapiens	=	1300	Ki	nM	BindingDB	6886056647693163	active	dual binder	1, 3, and 5
COc1cc(CC[C@@H](C)N2Cc3ccc(Cl)cc3C2)ccc1O	US10207991, Ex. Cpd. No. 1::US10611728, Example Compound 1	S1R	Homo Sapiens	=	310	Ki	nM	BindingDB	7508638306165727	active	dual binder	1, 3, and 5
COc1cc(CC[C@@H](C)N2Cc3ccc(F)cc3C2)ccc1OCCO	US10207991, Ex. Cpd. No. 30::US10611728, Example Compound 30	S1R	Homo Sapiens	=	2200	Ki	nM	BindingDB	6657577319177793	active	dual binder	1, 3, and 5
COc1cc(CC[C@@H](C)N2Cc3cccc(F)c3C2)ccc1O	US10207991, Ex. Cpd. No. 8::US10611728, Example Compound 8	S1R	Homo Sapiens	=	410	Ki	nM	BindingDB	7387216143280264	active	dual binder	1, 3, and 5
COc1cc(CC[C@@H](C)N2Cc3cccc(S(C)(=O)=O)c3C2)ccc1O	US10207991, Ex. Cpd. No. 65::US10611728, Example Compound 65	S1R	Homo Sapiens	=	13000	Ki	nM	BindingDB	5886056647693163	active	dual binder	1, 3, and 5
COc1cc(CN(C)C2C3C4CC5C6C4CC3C6C52)cc(OC)c1OC	S2RSLDB510	S1R	Homo sapiens	=	12170	Ki	nM	S2RSLDB	5914709421769935	active	dual binder	1, 3, and 5
COc1cc(CN2C3C4C5CC6C7C5C3C7C2(O)C64)cc(OC)c1	S2RSLDB343	S1R	Homo sapiens	=	6100	Ki	nM	S2RSLDB	6214670164989233	active	dual binder	1, 3, and 5
COc1cc(CNC2C3C4CC5C6C4CC3C6C52)cc(OC)c1OC	S2RSLDB517	S1R	Homo sapiens	=	10090	Ki	nM	S2RSLDB	5996108833763089	active	dual binder	1, 3, and 5
COc1cc(Cl)ccc1NC(=O)OC1CC2CCC(C1)N2Cc1ccccc1	S2RSLDB441	S1R	Homo sapiens	=	257	Ki	nM	S2RSLDB	7590066876668706	active	dual binder	1, 3, and 5
COc1cc(OC)c(NC(=O)OC2CC3CCC(C2)N3Cc2ccccc2)cc1Cl	S2RSLDB362	S1R	Homo sapiens	=	316	Ki	nM	S2RSLDB	7.50031e+16	active	dual binder	1, 3, and 5
COc1cc([N+](=O)[O-])ccc1NC(=O)OC1CC2CCCC(C1)N2Cc1ccccc1	S2RSLDB384	S1R	Homo sapiens	=	211	Ki	nM	S2RSLDB	7675717544702307	active	dual binder	1, 3, and 5
COc1cc2c(cc1OC)CCN(CCCCNC(=O)c1cc(Br)cc(OC)c1OC)CC2	S2RSLDB306	S1R	Homo sapiens	=	50730	Ki	nM	S2RSLDB	5294735137682596	active	dual binder	1, 3, and 5
COc1cc2c(cc1OC)CN(CC1CCN(C(=O)/C=C/c3ccccc3)CC1)CC2	S2RSLDB317	S1R	Homo sapiens	=	8180	Ki	nM	S2RSLDB	6087246696328677	active	dual binder	1, 3, and 5
COc1cc2c(cc1OC)CN(CC1CCN(C(=O)c3c[nH]c4ccc(Br)cc34)CC1)CC2	S2RSLDB448	S1R	Homo sapiens	=	3950	Ki	nM	S2RSLDB	6403402904373539	active	dual binder	1, 3, and 5
COc1cc2c(cc1OC)CN(CC1CCN(C(=O)c3cc(Br)cc(OC)c3OC)CC1)CC2	S2RSLDB318	S1R	Homo sapiens	=	21800	Ki	nM	S2RSLDB	5661543506395395	active	dual binder	1, 3, and 5
COc1cc2c(cc1OC)CN(CC1CCN(C(=O)c3cc4ccccc4[nH]3)CC1)CC2	S2RSLDB365	S1R	Homo sapiens	=	3720	Ki	nM	S2RSLDB	6429457060118103	active	dual binder	1, 3, and 5
COc1cc2c(cc1OC)CN(CC1CCN(C(=O)c3ccc(Br)c(C)c3)CC1)CC2	S2RSLDB507	S1R	Homo sapiens	=	770	Ki	nM	S2RSLDB	7113509274827518	active	dual binder	1, 3, and 5
COc1cc2c(cc1OC)CN(CC1CCN(C(=O)c3cccc4ccccc34)CC1)CC2	S2RSLDB371	S1R	Homo sapiens	=	4750	Ki	nM	S2RSLDB	6323306390375134	active	dual binder	1, 3, and 5
COc1cc2c(cc1OC)CN(CCCC1CCN(C(=O)c3cc4cc(I)ccc4o3)CC1)CC2	S2RSLDB281	S1R	Homo sapiens	=	979	Ki	nM	S2RSLDB	7009217308196862	active	dual binder	1, 3, and 5
COc1cc2c(cc1OC)CN(CCCCNC(=O)c1cc(Br)cc(OC)c1OC)CCC2	S2RSLDB309	S1R	Homo sapiens	=	20680	Ki	nM	S2RSLDB	5684449465578095	active	dual binder	1, 3, and 5
COc1cc2c(cc1OC)CN(CCCCc1cn(-c3ccc(F)cc3)c3ccccc13)C2	S2RSLDB347	S1R	Homo sapiens	=	2556	Ki	nM	S2RSLDB	6592439150513638	active	dual binder	1, 3, and 5
COc1cc2c(cc1OC)CN(CCCNC(=O)C1CCCc3c(OC)cccc31)CC2	S2RSLDB305	S1R	Homo sapiens	=	1460	Ki	nM	S2RSLDB	6835647144215563	active	dual binder	1, 3, and 5
COc1cc2c(cc1OC)CN(CCNC(=O)c1cc(Br)c3ccccc3c1OC)CC2	CHEMBL60140	S1R	Homo sapiens	=	1891	Ki	nM	ChEMBL	6723308471154961	active	dual binder	1, 3, and 5
COc1cc2c(cc1OC)CN([C@@H](C)CCc1ccc(Cl)c(Cl)c1)C2	US10207991, Ex. Cpd. No. 20::US10611728, Example Compound 20	S1R	Homo Sapiens	=	57	Ki	nM	BindingDB	9244125144327508	active	dual binder	1, 3, and 5
COc1ccc(C)cc1C(=O)NCCCN1CCN(C2CCCCC2)CC1	S2RSLDB508	S1R	Homo sapiens	=	455	Ki	nM	S2RSLDB	7341988603342887	active	dual binder	1, 3, and 5
COc1ccc(C)cc1NC(=O)OC1CC2CCC(C1)N2Cc1ccccc1	S2RSLDB355	S1R	Homo sapiens	=	144	Ki	nM	S2RSLDB	7841637507904751	active	dual binder	1, 3, and 5
COc1ccc(C)cc1NC(=O)OC1CC2CCCC(C1)N2CCCCCCCCCCNC(=O)CCCCCNC(=O)CCCC[C@H]1SC[C@H]2NC(=O)N[C@H]21	S2RSLDB333	S1R	Homo sapiens	=	38190	Ki	nM	S2RSLDB	5.41805e+16	active	dual binder	1, 3, and 5
COc1ccc(C)cc1NC(=O)OC1CC2CCCC(C1)N2CCCCCCNC(=O)c1ccc(Br)cc1	S2RSLDB421	S1R	Homo sapiens	=	20410	Ki	nM	S2RSLDB	569015699528393	active	dual binder	1, 3, and 5
COc1ccc(C)cc1NC(=O)OC1CC2CCCC(C1)N2CCCCCCNC(=O)c1ccc(F)cc1	S2RSLDB444	S1R	Homo sapiens	=	12430	Ki	nM	S2RSLDB	5905528871358356	active	dual binder	1, 3, and 5
COc1ccc(C)cc1NC(=O)OC1CC2CCCC(C1)N2CCCCCCNC(=O)c1ccc(I)cc1	S2RSLDB543	S1R	Homo sapiens	=	14120	Ki	nM	S2RSLDB	5850165303284215	active	dual binder	1, 3, and 5
COc1ccc(C)cc1NC(=O)OC1CC2CCCC(C1)N2CCCCCCNCc1ccc(Br)cc1	S2RSLDB360	S1R	Homo sapiens	=	4316	Ki	nM	S2RSLDB	7364918563989127	active	dual binder	1, 3, and 5
COc1ccc(C)cc1NC(=O)OC1CC2CCCC(C1)N2CCCCCc1ccccc1	S2RSLDB255	S1R	Homo sapiens	=	173	Ki	nM	S2RSLDB	7761953896871205	active	dual binder	1, 3, and 5
COc1ccc(C)cc1NC(=O)OC1CC2CCCC(C1)N2CCc1ccc(CCF)cc1	S2RSLDB258	S1R	Homo sapiens	=	26333	Ki	nM	S2RSLDB	557949966086252	active	dual binder	1, 3, and 5
COc1ccc(C)cc1NC(=O)OC1CC2CCCC(C1)N2CCc1ccc(I)cc1	S2RSLDB561	S1R	Homo sapiens	=	1750	Ki	nM	S2RSLDB	6756961951313706	active	dual binder	1, 3, and 5
COc1ccc(C)cc1NC(=O)OC1CC2CCCC(C1)N2CCc1ccc(N(C)C)cc1	S2RSLDB257	S1R	Homo sapiens	=	18700	Ki	nM	S2RSLDB	5728158393463501	active	dual binder	1, 3, and 5
COc1ccc(C)cc1NC(=O)OC1CC2CCCC(C1)N2Cc1ccc(F)cc1	S2RSLDB307	S1R	Homo sapiens	=	2020	Ki	nM	S2RSLDB	6694648630553377	active	dual binder	1, 3, and 5
COc1ccc(C)cc1NC(=O)OC1CC2CCCC(C1)N2Cc1ccc(F)nc1	S2RSLDB358	S1R	Homo sapiens	=	25100	Ki	nM	S2RSLDB	5600326278518962	active	dual binder	1, 3, and 5
COc1ccc(C)cc1NC(=O)OC1CC2CCCC(C1)N2Cc1ccncc1	S2RSLDB414	S1R	Homo sapiens	=	15633	Ki	nM	S2RSLDB	5805957672113577	active	dual binder	1, 3, and 5
COc1ccc(CCN2C3CCCC2CC(OC(=O)Nc2cc(C)ccc2OC)C3)cc1	S2RSLDB391	S1R	Homo sapiens	=	4471	Ki	nM	S2RSLDB	6349595330131968	active	dual binder	1, 3, and 5
COc1ccc(CC[C@@H](OC(=O)[C@H]2CCCCN2C(=O)[C@@H](c2cc(OC)c(OC)c(OC)c2)C2CCCCC2)c2cccc(OCCN3CCOCC3)c2)cc1OC	CHEMBL5086970	S1R	Homo sapiens	=	285233	Ki	nM	ChEMBL	5544800230261906	active	dual binder	1, 3, and 5
COc1ccc(CN(C)C2C3C4CC5C6C4CC3C6C52)cc1OC	S2RSLDB259	S1R	Homo sapiens	=	2550	Ki	nM	S2RSLDB	6.59346e+16	active	dual binder	1, 3, and 5
COc1ccc(CN(C)CCCNC(=O)c2cc3ccccc3o2)cc1OC	CHEMBL5182253	S1R	Homo sapiens	=	3750	Ki	nM	ChEMBL	6425968732272281	active	dual binder	1, 3, and 5
COc1ccc(CN(C)[C@H]2C3C4CC5C3C(=O)C3C5C4C32)cc1OC	S2RSLDB466	S1R	Homo sapiens	=	10350	Ki	nM	S2RSLDB	5985059650207063	active	dual binder	1, 3, and 5
COc1ccc(CN2C3C4C5CC6C7C5C3C7C2(O)C64)cc1	S2RSLDB296	S1R	Homo sapiens	=	2000	Ki	nM	S2RSLDB	6698970004336019	active	dual binder	1, 3, and 5
COc1ccc(CN2C3CCCC2CC(OC(=O)Nc2cc(C)ccc2OC)C3)cc1	S2RSLDB280	S1R	Homo sapiens	=	3233	Ki	nM	S2RSLDB	6490394295388444	active	dual binder	1, 3, and 5
COc1ccc(CNC2C3C4CC5C6C4CC3C6C52)cc1OC	S2RSLDB387	S1R	Homo sapiens	=	940	Ki	nM	S2RSLDB	7026872146400302	active	dual binder	1, 3, and 5
COc1ccc(CO[C@H]2CCCN(Cc3ccc(C)cc3)C2)cc1F	CHEMBL5287836	S1R	Homo sapiens	=	52	Ki	nM	ChEMBL	82839966563652	active	dual binder	1, 3, and 5
COc1ccc(Nc2ccc3c(c2)[C@@]24CCCCC2[C@@H](C3)N(CC2CC2)CC4)cc1	S2RSLDB534	S1R	Homo sapiens	=	1090	Ki	nM	S2RSLDB	6962573502059376	active	dual binder	1, 3, and 5
COc1ccc(OCCN2CCN(C(=O)c3cc4ccccc4[nH]3)CC2)cc1	CHEMBL4476784	S1R	Homo sapiens	=	3830	Ki	nM	ChEMBL	6416801226031377	active	dual binder	1, 3, and 5
COc1ccc([C@H]2CC[C@@H](N3CCN(c4ccccn4)CC3)CC2)cc1	S2RSLDB413	S1R	Homo sapiens	=	1940	Ki	nM	S2RSLDB	6.7122e+16	active	dual binder	1, 3, and 5
COc1ccc([C@H]2CC[C@H](N3CCN(c4ccccn4)CC3)CC2)cc1	S2RSLDB550	S1R	Homo sapiens	=	2910	Ki	nM	S2RSLDB	6536107011014093	active	dual binder	1, 3, and 5
COc1ccc([N+](=O)[O-])cc1NC(=O)OC1CC2CCC(C1)N2Cc1ccccc1	S2RSLDB302	S1R	Homo sapiens	=	379	Ki	nM	S2RSLDB	7421360790031928	active	dual binder	1, 3, and 5
COc1ccc([N+](=O)[O-])cc1NC(=O)OC1CC2CCCC(C1)N2Cc1ccccc1	S2RSLDB375	S1R	Homo sapiens	=	678	Ki	nM	S2RSLDB	7168770306132937	active	dual binder	1, 3, and 5
COc1ccc2[nH]cc(C(=O)CN3CCC(O)(c4ccc(Br)cc4)CC3)c2c1	S2RSLDB316	S1R	Homo sapiens	=	600	Ki	nM	S2RSLDB	7221848749616356	active	dual binder	1, 3, and 5
COc1ccc2[nH]cc(C(=O)CN3CCC(O)(c4ccccc4)CC3)c2c1	S2RSLDB341	S1R	Homo sapiens	=	1030	Ki	nM	S2RSLDB	6987162775294828	active	dual binder	1, 3, and 5
COc1ccc2c(c1)C(CCCN1CCN(C3CCCCC3)CC1)CCC2	CHEMBL75444	S1R	Homo sapiens	=	904	Ki	nM	ChEMBL	8043831569524636	active	dual binder	1, 3, and 5
COc1ccc2c(c1)CCCC2CCCN1CCCCC1(C)C	S2RSLDB523	S1R	Homo sapiens	=	1780	Ki	nM	S2RSLDB	6749579997691106	active	dual binder	1, 3, and 5
COc1ccc2c(c1)CCCC2CCCN1[C@H](C)CCC[C@@H]1C	S2RSLDB566	S1R	Homo sapiens	=	1100	Ki	nM	S2RSLDB	6958607314841775	active	dual binder	1, 3, and 5
COc1ccc2c(c1)CCN(CCCCNC(=O)c1cc3cc(I)ccc3o1)C2	S2RSLDB256	S1R	Homo sapiens	=	12770	Ki	nM	S2RSLDB	5893809102736585	active	dual binder	1, 3, and 5
COc1ccc2c(c1)CN(CCCCCNC(=O)c1cc3cc(I)ccc3o1)CC2	S2RSLDB284	S1R	Homo sapiens	=	2410	Ki	nM	S2RSLDB	6617982957425132	active	dual binder	1, 3, and 5
COc1ccc2c(c1)O[C@@H](c1ccc(OC)c(OC)c1)C[C@H]2NC(=O)C1(c2ccc3c(c2)OC(F)(F)O3)CC1	CHEMBL4093612	S1R	Homo sapiens	=	274031	Ki	nM	ChEMBL	5562200304451889	active	dual binder	1, 3, and 5
COc1ccc2c(c1)O[C@H](c1ccc(OC)c(OC)c1)C[C@@H]2NC(=O)C1(c2ccc3c(c2)OC(F)(F)O3)CC1	CHEMBL4066040	S1R	Homo sapiens	=	31463	Ki	nM	ChEMBL	6502199869718813	active	dual binder	1, 3, and 5
COc1ccc2c(c1OC)CCC2NCCCCc1cn(-c2ccc(F)cc2)c2ccccc12	S2RSLDB491	S1R	Homo sapiens	=	2150	Ki	nM	S2RSLDB	6667561540084395	active	dual binder	1, 3, and 5
COc1cccc(C23CCN(C)C(C2)/C(=C\c2ccccc2)C(=O)C3)c1	CHEMBL109124	S1R	Homo sapiens	=	1377	Ki	nM	ChEMBL	6861066059743076	active	dual binder	1, 3, and 5
COc1cccc(CNCCCCc2cn(-c3ccc(F)cc3)c3ccccc23)c1	S2RSLDB453	S1R	Homo sapiens	=	5440	Ki	nM	S2RSLDB	6.2644e+16	active	dual binder	1, 3, and 5
COc1cccc(OC)c1[C@H]1CC[C@H](N2CCN(c3ccccn3)CC2)CC1	S2RSLDB270	S1R	Homo sapiens	=	2150	Ki	nM	S2RSLDB	6667561540084395	active	dual binder	1, 3, and 5
COc1cccc(S(=O)(=O)N2CCC[C@@H]2CCN2CCC(C)CC2)c1	CHEMBL332701	S1R	Homo sapiens	=	92	Ki	nM	ChEMBL	8036212172654444	active	dual binder	1, 3, and 5
COc1cccc([C@H]2CC[C@@H](N3CCN(c4ccccn4)CC3)CC2)c1	S2RSLDB340	S1R	Homo sapiens	=	1780	Ki	nM	S2RSLDB	6749579997691106	active	dual binder	1, 3, and 5
COc1cccc([C@H]2CC[C@H](N3CCN(c4ccccn4)CC3)CC2)c1	S2RSLDB576	S1R	Homo sapiens	=	248	Ki	nM	S2RSLDB	7605548319173784	active	dual binder	1, 3, and 5
COc1cccc([C@]23CCN(C)[C@H](C2)/C(=C\c2ccccc2)C(=O)C3)c1	S2RSLDB425	S1R	Homo sapiens	=	1450	Ki	nM	S2RSLDB	6838631997765025	active	dual binder	1, 3, and 5
COc1cccc2c(NC(=O)CN3CCN(C4CCCCC4)CC3)cccc12	S2RSLDB496	S1R	Homo sapiens	=	426	Ki	nM	S2RSLDB	7370590400897281	active	dual binder	1, 3, and 5
COc1cccc2c1CCCC2C(=O)NCCCN1CCN(C2CCCCC2)CC1	S2RSLDB472	S1R	Homo sapiens	=	351	Ki	nM	S2RSLDB	7454692883534176	active	dual binder	1, 3, and 5
COc1cccc2c1CCCC2CCCCCN1CCC(C2CCCCC2)CC1	S2RSLDB400	S1R	Homo sapiens	=	2360	Ki	nM	S2RSLDB	6627087997029894	active	dual binder	1, 3, and 5
COc1cccc2c1CCCC2CCCCCN1CCN(C2CCCCC2)CC1	CHEMBL306365	S1R	Homo sapiens	=	152	Ki	nM	ChEMBL	8818156412055227	active	dual binder	1, 3, and 5
COc1cccc2c1CCCC2CCCCN1CCN(C2=NCCCC2)CC1	CHEMBL50239	S1R	Homo sapiens	=	465	Ki	nM	ChEMBL	7.33255e+16	active	dual binder	1, 3, and 5
COc1cccc2c1CCCC2CCCN1CCC(C2CCCCC2)CC1	S2RSLDB288	S1R	Homo sapiens	=	1430	Ki	nM	S2RSLDB	6844663962534939	active	dual binder	1, 3, and 5
COc1cccc2c1CCCC2CCCN1CCN(C2CCCCC2)CC1	CHEMBL53325	S1R	Homo sapiens	=	136	Ki	nM	ChEMBL	7866461091629782	active	dual binder	1, 3, and 5
COc1cccc2c1CCCC2CCCN1CCN(C2CCN(CCCCCCNc3ccc([N+](=O)[O-])c4nonc34)CC2)CC1	S2RSLDB532	S1R	Homo sapiens	=	25700	Ki	nM	S2RSLDB	5590066876668706	active	dual binder	1, 3, and 5
COc1cccc2c1CCCC2CCCN1CCN(c2cccc(Cl)c2)CC1	S2RSLDB555	S1R	Homo sapiens	=	762	Ki	nM	S2RSLDB	71180450286604	active	dual binder	1, 3, and 5
COc1cccc2c1CCCC2CCCN1CCN(c2cccc3ccccc23)CC1	S2RSLDB301	S1R	Homo sapiens	=	24800	Ki	nM	S2RSLDB	5605548319173784	active	dual binder	1, 3, and 5
COc1cccc2c1CCCC2CCC[N+]1(C)CCN(C2CCCCC2)CC1.[I-]	S2RSLDB260	S1R	Homo sapiens	=	637	Ki	nM	S2RSLDB	7195860567664649	active	dual binder	1, 3, and 5
COc1cccc2c1CCCC2NCCN1CCN(C2CCCCC2)CC1	S2RSLDB423	S1R	Homo sapiens	=	239	Ki	nM	S2RSLDB	7621602099051862	active	dual binder	1, 3, and 5
COc1cccc2c1CCC[C@H]2NC(=O)CN1CCN(C2CCCCC2)CC1	S2RSLDB485	S1R	Homo sapiens	=	204	Ki	nM	S2RSLDB	7690369832574102	active	dual binder	1, 3, and 5
COc1cccc2c1OCCC2CCCN1CCN(C2CCCCC2)CC1	S2RSLDB552	S1R	Homo sapiens	=	125	Ki	nM	S2RSLDB	7903089986991944	active	dual binder	1, 3, and 5
COc1ccccc1C1CCN(CCCCc2c[nH]c3ccccc23)CC1	S2RSLDB546	S1R	Homo sapiens	=	45	IC50	nM	S2RSLDB	8346787486224656	active	dual binder	1, 3, and 5
COc1ccccc1CN1C2C3C4CC5C6C4C2C6C1(O)C53	S2RSLDB304	S1R	Homo sapiens	=	1900	Ki	nM	S2RSLDB	6721246399047171	active	dual binder	1, 3, and 5
COc1ccccc1Nc1nc(-c2nn(Cc3c(F)cc(OCCCO)cc3F)c3ccccc23)ncc1OC	CHEMBL5082184	S1R	Homo sapiens	=	134896	Ki	nM	ChEMBL	5870000928042575	active	dual binder	1, 3, and 5
COc1ccccc1[C@H]1CC[C@@H](N2CCN(c3ccccn3)CC2)CC1	S2RSLDB515	S1R	Homo sapiens	=	3960	Ki	nM	S2RSLDB	6402304814074488	active	dual binder	1, 3, and 5
COc1ccnc(N(CCCN2CCN(C3CCCCC3)CC2)C(C)=O)c1	S2RSLDB551	S1R	Homo sapiens	=	4020	Ki	nM	S2RSLDB	639577394691553	active	dual binder	1, 3, and 5
COc1nc2ccc([C@@](O)(c3ccccc3)C3CCN(C(C)=O)CC3)cc2c(Cl)c1Cc1ccc(-n2cccn2)cc1	CHEMBL4802042	S1R	Homo sapiens	=	312558	Ki	nM	ChEMBL	5505069380743288	active	dual binder	1, 3, and 5
CSc1cccc(NC(=O)OC2CC3CCCC(C2)N3Cc2ccccc2)c1	S2RSLDB520	S1R	Homo sapiens	=	133	Ki	nM	S2RSLDB	7876148359032914	active	dual binder	1, 3, and 5
C[C@@H]1CN(c2cc(-c3nn(C)c4ccc(OC5(C)CC5)cc34)ncn2)C[C@H](C)O1	CHEMBL4560589	S1R	Homo sapiens	=	159368	Ki	nM	ChEMBL	5797598877535773	active	dual binder	1, 3, and 5
C[C@@H]1[C@@H]2Cc3ccc(O)cc3[C@]1(C)CCN2CCN1CCCCCC1	CHEMBL290675	S1R	Homo sapiens	=	201	Ki	nM	ChEMBL	7696803942579511	active	dual binder	1, 3, and 5
C[C@@H]1[C@@H]2Cc3ccccc3[C@]1(C)CCN2CCN(C)c1ccccc1	CHEMBL5267553	S1R	Homo sapiens	=	910	Ki	nM	ChEMBL	7040958607678906	active	dual binder	1, 3, and 5
C[C@@H]1[C@@H]2Cc3ccccc3[C@]1(C)CCN2CCN1CCCC1	CHEMBL5280329	S1R	Homo sapiens	=	340	Ki	nM	ChEMBL	7468521082957745	active	dual binder	1, 3, and 5
C[C@@H]1[C@@H]2Cc3ccccc3[C@]1(C)CCN2CCN1CCCCC1	CHEMBL5275685	S1R	Homo sapiens	=	200	Ki	nM	ChEMBL	7698970004336019	active	dual binder	1, 3, and 5
C[C@@H]1[C@@H]2Cc3ccccc3[C@]1(C)CCN2CCNc1ccccc1	CHEMBL5289807	S1R	Homo sapiens	=	210	Ki	nM	ChEMBL	767778070526608	active	dual binder	1, 3, and 5
C[C@@]12CN(c3ccc(Br)cc3)c3ccc(Br)cc3[C@@H]1CCN2	CHEMBL4591108	S1R	Homo sapiens	=	15849	Ki	nM	ChEMBL	6799998134593398	active	dual binder	1, 3, and 5
C[C@@]12CN(c3ccccc3)c3ccccc3[C@@H]1CCN2	CHEMBL4457754	S1R	Homo sapiens	=	50119	Ki	nM	ChEMBL	6299997602857746	active	dual binder	1, 3, and 5
C[C@@]12COc3c(-c4ccccc4)cccc3[C@@H]1CCN2	CHEMBL4435237	S1R	Homo sapiens	=	3981	Ki	nM	ChEMBL	7400007822415902	active	dual binder	1, 3, and 5
C[C@@]12COc3c(Br)cccc3[C@@H]1CCN2	CHEMBL4464697	S1R	Homo sapiens	=	50119	Ki	nM	ChEMBL	6299997602857746	active	dual binder	1, 3, and 5
C[C@@]12COc3ccc(-c4ccccc4)cc3[C@@H]1CCN2	CHEMBL4591008	S1R	Homo sapiens	=	1259	Ki	nM	ChEMBL	7899974269892137	active	dual binder	1, 3, and 5
C[C@H](CCc1ccc(F)cc1)N1Cc2cc3c(cc2C1)OCO3	US10207991, Ex. Cpd. No. 23::US10611728, Example Compound 23	S1R	Homo Sapiens	=	160	Ki	nM	BindingDB	7795880017344075	active	dual binder	1, 3, and 5
C[C@H](CCc1ccc(F)cc1)N1Cc2ccc(F)cc2C1	US10207991, Ex. Cpd. No. 22::US10611728, Example Compound 22	S1R	Homo Sapiens	=	440	Ki	nM	BindingDB	7356547323513812	active	dual binder	1, 3, and 5
C[C@H](CCc1ccc(O)c(OC(C)(C)C)c1)N1Cc2cccc(F)c2C1	US10207991, Ex. Cpd. No. 60B::US10611728, Example Compound 60B	S1R	Homo Sapiens	=	370	Ki	nM	BindingDB	7431798275933005	active	dual binder	1, 3, and 5
C[C@H](CCc1ccc(OC(=O)N(C)C)c(OC(F)(F)F)c1)N1Cc2ccc(F)cc2C1	US10207991, Ex. Cpd. No. 43::US10611728, Example Compound 43	S1R	Homo Sapiens	=	3800	Ki	nM	BindingDB	642021640338319	active	dual binder	1, 3, and 5
C[C@H](CCc1ccc(OCCO)c(OC(F)(F)F)c1)N1Cc2ccc(F)cc2C1	US10207991, Ex. Cpd. No. 73::US10611728, Example Compound 73	S1R	Homo Sapiens	=	220	Ki	nM	BindingDB	7657577319177793	active	dual binder	1, 3, and 5
C[C@H](Oc1ccc(F)cc1)C(=O)OC1CC2CCC(C1)N2C	S2RSLDB348	S1R	Homo sapiens	=	3580	Ki	nM	S2RSLDB	6446116973356125	active	dual binder	1, 3, and 5
C[C@]1(c2ccccc2)SC[C@@H](CN2CCC(Cc3ccccc3)CC2)S1.O=C(O)C(=O)O	CHEMBL4645160	S1R	Homo sapiens	=	680	Ki	nM	ChEMBL	7167491087293763	active	dual binder	1, 3, and 5
C[C@]1(c2ccccc2)SC[C@H](CN2CCC(Cc3ccccc3)CC2)S1.O=C(O)C(=O)O	CHEMBL4635880	S1R	Homo sapiens	=	760	Ki	nM	ChEMBL	7119186407719209	active	dual binder	1, 3, and 5
C[N+]1=C(/C=C/C=C/C=C2/N(CCCCCC(=O)Nc3ccc4ccn(CCCCN5CCC6(CC5)OCc5ccccc56)c4c3)c3ccccc3C2(C)C)C(C)(C)c2ccccc21.[I-]	CHEMBL5278003	S1R	Homo sapiens	=	1382	Kd	nM	ChEMBL	785949195696182	active	dual binder	1, 3, and 5
C[N+]1=C(/C=C/C=C/C=C2\N(CCCCCC(=O)NCCCCCCn3cc(CCCCN4CCC5(CC4)OCc4ccccc45)c4ccccc43)c3ccccc3C2(C)C)C(C)(C)c2ccccc21.[I-]	CHEMBL5290452	S1R	Homo sapiens	=	1932	Kd	nM	ChEMBL	7713992877920526	active	dual binder	1, 3, and 5
Cc1c(Cl)cccc1NC(=O)CN1CCC(OCc2ccc(F)c(F)c2)CC1	CHEMBL5204764	S1R	Homo sapiens	=	13183	Ki	nM	ChEMBL	6879985747921933	active	dual binder	1, 3, and 5
Cc1c(Cl)cccc1NC(=O)CN1CCC2(CCCN2Cc2ccc(F)c(F)c2)C1	CHEMBL5288366	S1R	Homo sapiens	=	140	Ki	nM	ChEMBL	7853871964321762	active	dual binder	1, 3, and 5
Cc1cc(C)c2c(c1)OC[C@@]1(C)NCC[C@@H]21	CHEMBL4456195	S1R	Homo sapiens	=	631	Ki	nM	ChEMBL	7199970640755866	active	dual binder	1, 3, and 5
Cc1cc(NC(=O)CN2CCC(OCc3ccc(F)c(F)c3)CC2)ccc1F	CHEMBL5172055	S1R	Homo sapiens	=	8128	Ki	nM	ChEMBL	7090016305060156	active	dual binder	1, 3, and 5
Cc1cc(NC(=O)CN2CCC3(CCCN(Cc4ccc(F)c(F)c4)C3)C2)ccc1F	CHEMBL5272689	S1R	Homo sapiens	=	1072	Ki	nM	ChEMBL	7969805214643249	active	dual binder	1, 3, and 5
Cc1cc(NC(=O)CN2CCC3(CCCN3Cc3ccc(F)c(F)c3)C2)ccc1F	CHEMBL5288298	S1R	Homo sapiens	=	1622	Ki	nM	ChEMBL	7789949150124863	active	dual binder	1, 3, and 5
Cc1ccc(CN(C)CCCc2cn(-c3ccc(F)cc3)c3ccccc23)c(C)c1	S2RSLDB443	S1R	Homo sapiens	=	1180	Ki	nM	S2RSLDB	6928117992693875	active	dual binder	1, 3, and 5
Cc1ccc(N2CCN(CCCCn3c(=O)oc4ccccc43)CC2)cc1	S2RSLDB487	S1R	Homo sapiens	=	2128	Ki	nM	S2RSLDB	6672028376376989	active	dual binder	1, 3, and 5
Cc1ccc(N2C[C@@]3(C)NCC[C@H]3c3cc(C)ccc32)cc1	CHEMBL4476396	S1R	Homo sapiens	=	25119	Ki	nM	ChEMBL	6599997654072044	active	dual binder	1, 3, and 5
Cc1ccc([N+](=O)[O-])cc1NC(=O)OC1CC2CCC(C1)N2Cc1ccccc1	S2RSLDB329	S1R	Homo sapiens	=	166	Ki	nM	S2RSLDB	7779891911959945	active	dual binder	1, 3, and 5
Cc1cccc(-c2ccc3c(c2)[C@H]2C[C@@H]3CCN2C)c1	S2RSLDB641	S1R	Homo sapiens	=	3910	Ki	nM	S2RSLDB	6407823242604133	active	dual binder	1, 3, and 5
Cc1cccc(-c2ccc3c(c2)[C@H]2C[C@@H]3CCN2Cc2ccc3c(c2)OCO3)c1	S2RSLDB642	S1R	Homo sapiens	=	46120	Ki	nM	S2RSLDB	5336110701377339	active	dual binder	1, 3, and 5
Cc1cccc(-c2ccc3c(c2)[C@H]2C[C@H]3CCN2C)c1	US11046670, Compound 43	S1R	Homo Sapiens	=	3910	Ki	nM	BindingDB	6407823242604133	active	dual binder	1, 3, and 5
Cc1cccc(-c2ccc3c(c2)[C@H]2C[C@H]3CCN2Cc2ccc3c(c2)OCO3)c1	US11046670, Compound 44	S1R	Homo Sapiens	=	534	Ki	nM	BindingDB	8272458742971443	active	dual binder	1, 3, and 5
Cc1cccc(NC(=O)OC2CC3CCCC(C2)N3Cc2ccccc2)c1C	S2RSLDB459	S1R	Homo sapiens	=	115	Ki	nM	S2RSLDB	7939302159646388	active	dual binder	1, 3, and 5
Cc1ccccc1CO[C@H]1CCCN(Cc2ccc3c(cnn3C)c2)C1	CHEMBL5286047	S1R	Homo sapiens	=	370	Ki	nM	ChEMBL	7431798275933005	active	dual binder	1, 3, and 5
Cc1ccccc1NC(=N)Nc1ccccc1C	CHEMBL282433	S1R	Homo sapiens	=	590	Ki	nM	ChEMBL	7229147988357855	active	dual binder	1, 3, and 5
Cc1ccccc1[C@H]1CC[C@H](N2CCN(c3ccccn3)CC2)CC1	S2RSLDB586	S1R	Homo sapiens	=	307	Ki	nM	S2RSLDB	7512861624522813	active	dual binder	1, 3, and 5
Cc1nc(C2CCN(C(=O)c3ccc(OC(F)(F)F)cc3N)CC2)c2ncc(N3CCN(C)CC3)cc2n1	CHEMBL4455582	S1R	Homo sapiens	=	236865	Ki	nM	ChEMBL	5625499107406558	active	dual binder	1, 3, and 5
Cc1nn(-c2ccccc2Cl)c(Cl)c1CNCc1cc(F)cc(F)c1	CHEMBL4648233	S1R	Homo sapiens	=	1640	Ki	nM	ChEMBL	6785156151952302	active	dual binder	1, 3, and 5
Clc1cc(Cl)cc(CN2CCCc3ccc(N4CCOCC4)cc3C2)c1	US10954217, Example Table 3.A31	S1R	Homo Sapiens	=	18920	Ki	nM	BindingDB	5723078867934226	active	dual binder	1, 3, and 5
Clc1cc(Cl)cc(CN2CCc3ccc(N4CCOCC4)cc3C2)c1	US10954217, Example KTL-01-184	S1R	Homo Sapiens	=	7030	Ki	nM	BindingDB	6153044674980176	active	dual binder	1, 3, and 5
Clc1cc(Cl)cc(CN2Cc3ccc(N4CCOCC4)cc3C2)c1	US10954217, Example KTL-01-121	S1R	Homo Sapiens	=	1140	Ki	nM	BindingDB	6943095148663527	active	dual binder	1, 3, and 5
Clc1ccc(N2CCN(CCCOc3ccccc3)CC2)cc1	CHEMBL1940413	S1R	Homo sapiens	=	517	Ki	nM	ChEMBL	7286509456906058	active	dual binder	1, 3, and 5
Clc1ccc(Nc2nc3ccccc3c3[nH]c(C45CCCC(CCC4)C5)nc23)cc1Cl	CHEMBL5177682	S1R	Homo sapiens	=	23400	Ki	nM	ChEMBL	5.63078e+16	active	dual binder	1, 3, and 5
Clc1ccc(Nc2nc3ccccc3c3[nH]c(C4CCC=CCC4)nc23)cc1Cl	CHEMBL5190388	S1R	Homo sapiens	=	46400	Ki	nM	ChEMBL	5333482019445119	active	dual binder	1, 3, and 5
Clc1ccc(Nc2nc3ccccc3c3[nH]c(C4CCCCCCCC4)nc23)cc1Cl	CHEMBL5183188	S1R	Homo sapiens	=	51500	Ki	nM	ChEMBL	5288192770958809	active	dual binder	1, 3, and 5
Clc1ccc(Nc2nc3ccccc3c3[nH]c(C4CCCCCCCCCCC4)nc23)cc1Cl	CHEMBL5170354	S1R	Homo sapiens	=	30200	Ki	nM	ChEMBL	5519993057042849	active	dual binder	1, 3, and 5
Clc1cccc(CN2CC[C@@H]3C[C@@H]2c2cc(N4CCCCC4)ccc23)c1	US11046670, Compound 38	S1R	Homo Sapiens	=	35190	Ki	nM	BindingDB	5.45358e+16	active	dual binder	1, 3, and 5
Clc1cccc(CN2CC[C@H]3C[C@@H]2c2cc(N4CCCCC4)ccc23)c1	S2RSLDB637	S1R	Homo sapiens	=	35190	Ki	nM	S2RSLDB	5.45358e+16	active	dual binder	1, 3, and 5
Clc1ccccc1[C@H]1CC[C@@H](N2CCN(c3ccccn3)CC2)CC1	S2RSLDB299	S1R	Homo sapiens	=	10900	Ki	nM	S2RSLDB	5962573502059376	active	dual binder	1, 3, and 5
Clc1ccccc1[C@H]1CC[C@H](N2CCN(c3ccccn3)CC2)CC1	S2RSLDB310	S1R	Homo sapiens	=	1900	Ki	nM	S2RSLDB	6721246399047171	active	dual binder	1, 3, and 5
Cn1c(-c2csc(C3CCN(CC4=NC5N=CC=CC5N4)CC3)n2)nc2ccccc21	CHEMBL4545807	S1R	Homo sapiens	=	126844	Ki	nM	ChEMBL	5896730071039962	active	dual binder	1, 3, and 5
Cn1c(=O)n(CCCCN2CCN(c3ccc(F)cc3)CC2)c2cc(N=C=S)ccc21	S2RSLDB403	S1R	Homo sapiens	=	974	Ki	nM	S2RSLDB	7011441043121384	active	dual binder	1, 3, and 5
Cn1c(=O)n(CCCCN2CCN(c3ccc(F)cc3N=C=S)CC2)c2ccccc21	S2RSLDB287	S1R	Homo sapiens	=	965	Ki	nM	S2RSLDB	7015472686656207	active	dual binder	1, 3, and 5
Cn1nc(CN2CCN(CCc3ccccc3)CC2)nc1-c1ccc(C(C)(C)C)cc1	CHEMBL4793144	S1R	Homo sapiens	=	490	Ki	nM	ChEMBL	7309803919971486	active	dual binder	1, 3, and 5
Cn1ncc2cc(CN3CCC(OCc4ccc(F)c(F)c4)CC3)ccc21	CHEMBL5209344	S1R	Homo sapiens	=	18	Ki	nM	ChEMBL	8744727494896694	active	dual binder	1, 3, and 5
FC(F)(F)c1ccc(-c2ccc3c(c2)[C@H]2C[C@@H]3CCN2CCc2ccccc2)cc1	S2RSLDB640	S1R	Homo sapiens	=	10580	Ki	nM	S2RSLDB	5975514332300833	active	dual binder	1, 3, and 5
FC(F)(F)c1ccc(-c2ccc3c(c2)[C@H]2C[C@H]3CCN2CCc2ccccc2)cc1	US11046670, Compound 42	S1R	Homo Sapiens	=	10580	Ki	nM	BindingDB	5975514332300833	active	dual binder	1, 3, and 5
FCCOCCOCCOc1ccc(N2CCN(CCCCc3cn(-c4ccc(F)cc4)c4ccccc34)CC2)cc1	S2RSLDB574	S1R	Homo sapiens	=	21580	Ki	nM	S2RSLDB	5665948559653108	active	dual binder	1, 3, and 5
FCCOCCOc1ccc(N2CCN(CCCCc3cn(-c4ccc(F)cc4)c4ccccc34)CC2)cc1	S2RSLDB452	S1R	Homo sapiens	=	11100	Ki	nM	S2RSLDB	5954677021213342	active	dual binder	1, 3, and 5
FCCOc1cccc(N2CCN(CCCCc3cn(-c4ccc(F)cc4)c4ccccc34)CC2)c1	S2RSLDB330	S1R	Homo sapiens	=	2570	Ki	nM	S2RSLDB	6590066876668706	active	dual binder	1, 3, and 5
FCCn1cc(CCCCN2CCC3(CC2)OCc2ccccc23)c2ccccc21	S2RSLDB326	S1R	Homo sapiens	=	2460	Ki	nM	S2RSLDB	6609064892896621	active	dual binder	1, 3, and 5
Fc1ccc(-c2cn(CCCCN3CCN(C4CCCCC4)CC3)c3ccccc23)cc1	S2RSLDB376	S1R	Homo sapiens	=	9087	Ki	nM	S2RSLDB	7041579471947482	active	dual binder	1, 3, and 5
Fc1ccc(-c2nnn3c2CO[C@@H]2CN(CCC4CCOCC4)C[C@H]23)c(F)c1	CHEMBL5209007	S1R	Homo sapiens	=	260	Ki	nM	ChEMBL	7585026652029182	active	dual binder	1, 3, and 5
Fc1ccc(-c2nnn3c2CO[C@H]2CN(C4CCOCC4)C[C@@H]23)c(Cl)c1	CHEMBL5209229	S1R	Homo sapiens	=	120	Ki	nM	ChEMBL	7920818753952375	active	dual binder	1, 3, and 5
Fc1ccc(-n2cc(CCCCN3CCC4(CC3)COCc3ccccc34)c3ccccc32)cc1	S2RSLDB253	S1R	Homo sapiens	=	34	IC50	nM	S2RSLDB	8468521082957745	active	dual binder	1, 3, and 5
Fc1ccc(-n2cc(CCCCN3CCC4(CC3)Cc3ccccc3O4)c3ccccc32)cc1	S2RSLDB585	S1R	Homo sapiens	=	3600	IC50	nM	S2RSLDB	6443697499232712	active	dual binder	1, 3, and 5
Fc1ccc(-n2cc(CCCCN3CCC4(CC3)OCc3ccc(C(F)(F)F)cc34)c3ccccc32)cc1	S2RSLDB364	S1R	Homo sapiens	=	300	IC50	nM	S2RSLDB	7522878745280337	active	dual binder	1, 3, and 5
Fc1ccc(-n2cc(CCCCN3CCC4(CC3)Oc3ccccc3O4)c3ccccc32)cc1	S2RSLDB519	S1R	Homo sapiens	=	4300	IC50	nM	S2RSLDB	6366531544420414	active	dual binder	1, 3, and 5
Fc1ccc(-n2cc(CCCCN3CCC4(CCOc5ccccc54)CC3)c3ccccc32)cc1	S2RSLDB460	S1R	Homo sapiens	=	70	IC50	nM	S2RSLDB	8154901959985743	active	dual binder	1, 3, and 5
Fc1ccc(-n2cc(CCCCN3CCC4(CCc5ccccc5O4)CC3)c3ccccc32)cc1	S2RSLDB393	S1R	Homo sapiens	=	810	IC50	nM	S2RSLDB	7091514981121351	active	dual binder	1, 3, and 5
Fc1ccc(-n2cc(CCCN3CCC4(CC3)OCc3ccccc34)c3ccccc32)cc1	S2RSLDB390	S1R	Homo sapiens	=	100	IC50	nM	S2RSLDB	80	active	dual binder	1, 3, and 5
Fc1ccc(-n2cc(CCN3CCC4(CC3)OCc3ccccc34)c3ccccc32)cc1	S2RSLDB338	S1R	Homo sapiens	=	150	IC50	nM	S2RSLDB	7823908740944319	active	dual binder	1, 3, and 5
Fc1ccc(C2=CCN(CCCCc3c[nH]c4ccccc34)CC2)cc1	S2RSLDB401	S1R	Homo sapiens	=	75	IC50	nM	S2RSLDB	81249387366083	active	dual binder	1, 3, and 5
Fc1ccc(C2CCN(CCCCn3c4ccccc4c4ccccc43)CC2)cc1	S2RSLDB447	S1R	Homo sapiens	=	290	Ki	nM	S2RSLDB	7.5376e+16	active	dual binder	1, 3, and 5
Fc1ccc(CCCCN2CCCN(c3ccc(Cl)cc3)CC2)cc1	CHEMBL1946253	S1R	Homo sapiens	=	3631	Ki	nM	ChEMBL	8439973751087107	active	dual binder	1, 3, and 5
Fc1ccc(CCCCN2CCN(c3ccc(Cl)cc3)CC2)cc1	CHEMBL1940408	S1R	Homo sapiens	=	360	Ki	nM	ChEMBL	7443697499232712	active	dual binder	1, 3, and 5
Fc1ccc(CCCCN2CCN(c3ccc(Cl)cn3)CC2)cc1	CHEMBL4462108	S1R	Homo sapiens	=	950	Ki	nM	ChEMBL	7022276394711152	active	dual binder	1, 3, and 5
Fc1ccc(CN2CCCC23CCN(Cc2cc4ccc(Cl)cc4[nH]2)C3)cc1F	CHEMBL5274285	S1R	Homo sapiens	=	55	Ki	nM	ChEMBL	8259637310505756	active	dual binder	1, 3, and 5
Fc1ccc(CN2CCCC23CCN(Cc2cn4ccccc4n2)C3)cc1F	CHEMBL5269586	S1R	Homo sapiens	=	36	Ki	nM	ChEMBL	8443697499232712	active	dual binder	1, 3, and 5
Fc1ccc(CN2CCCC3(CCN(Cc4cc5ccc(Cl)cc5[nH]4)C3)C2)cc1F	CHEMBL5289958	S1R	Homo sapiens	=	71	Ki	nM	ChEMBL	8148741651280925	active	dual binder	1, 3, and 5
Fc1ccc(N2CCN(CCCCc3c[nH]c4ccccc34)CC2)cc1	S2RSLDB363	S1R	Homo sapiens	=	56	IC50	nM	S2RSLDB	82518119729938	active	dual binder	1, 3, and 5
Fc1ccc(N2CCN(CCCCn3cc(-c4ccoc4)c4ccccc43)CC2)cc1	S2RSLDB503	S1R	Homo sapiens	=	2790	Ki	nM	S2RSLDB	6554395796726403	active	dual binder	1, 3, and 5
Fc1ccc(N2CCN(Cc3c[nH]c4ccccc34)CC2)cc1	S2RSLDB328	S1R	Homo sapiens	=	36400	Ki	nM	S2RSLDB	5438898616350944	active	dual binder	1, 3, and 5
Fc1ccc(OCCCN2CCCN(c3ccc(Cl)cc3)CC2)cc1	CHEMBL1946126	S1R	Homo sapiens	=	29	Ki	nM	ChEMBL	8537602002101044	active	dual binder	1, 3, and 5
Fc1ccc(SCCCN2CCCN(c3ccc(Cl)cn3)CC2)cc1	CHEMBL4577233	S1R	Homo sapiens	=	7244	Ki	nM	ChEMBL	814002155835798	active	dual binder	1, 3, and 5
Fc1ccc2nc(SCCCCN3CCN(C4CCCCC4)CC3)sc2c1	S2RSLDB587	S1R	Homo sapiens	=	143	Ki	nM	S2RSLDB	7844663962534938	active	dual binder	1, 3, and 5
Fc1cccc(CCCNC2C3C4CC5C6C4CC3C6C52)c1	S2RSLDB428	S1R	Homo sapiens	=	249	Ki	nM	S2RSLDB	7603800652904264	active	dual binder	1, 3, and 5
Fc1cccc(CCN2C3CCC2CC3)c1	S2RSLDB394	S1R	Homo sapiens	=	1030	Ki	nM	S2RSLDB	6987162775294828	active	dual binder	1, 3, and 5
Fc1cccc(CNC23OC4C5C6CC(C7C6C4C72)C53)c1	CHEMBL600053	S1R	Homo sapiens	=	22800	Ki	nM	ChEMBL	5642065152999546	active	dual binder	1, 3, and 5
Fc1cccc(F)c1[C@H]1CC[C@H](N2CCN(c3ccccn3)CC2)CC1	S2RSLDB545	S1R	Homo sapiens	=	1900	Ki	nM	S2RSLDB	6721246399047171	active	dual binder	1, 3, and 5
Fc1ccccc1CN1CC[C@@H]2C[C@@H]1c1cc(N3CCOCC3)ccc12	US11046670, Compound 40	S1R	Homo Sapiens	=	45440	Ki	nM	BindingDB	5342561677297038	active	dual binder	1, 3, and 5
Fc1ccccc1CN1CC[C@H]2C[C@@H]1c1cc(N3CCOCC3)ccc12	S2RSLDB635	S1R	Homo sapiens	=	45440	Ki	nM	S2RSLDB	5342561677297038	active	dual binder	1, 3, and 5
NC(=O)c1cccc(CNC2CCN(c3ccc(F)c(Cl)c3)C2)c1	CHEMBL4641016	S1R	Homo sapiens	=	2200	Ki	nM	ChEMBL	6657577319177793	active	dual binder	1, 3, and 5
N[C@H]1C[C@@H](CO)[C@H](c2ccc(-c3cc(C(=O)O)cc4cc(-c5ccc(C(F)(F)F)cc5)ccc34)cc2)C1	CHEMBL5085145	S1R	Homo sapiens	=	13000	Ki	nM	ChEMBL	5886056647693163	active	dual binder	1, 3, and 5
Nc1nc(Cl)nc2c1ncn2[C@H]1[C@H](O)[C@H](O)[C@]2(CCl)C[C@H]12	CHEMBL4543137	S1R	Homo sapiens	=	19700	Ki	nM	ChEMBL	5705533773838407	active	dual binder	1, 3, and 5
Nc1ncnc2c1ncn2[C@@H]1O[C@H](C(=O)O)[C@@H](O)[C@H]1O	CHEMBL595547	S1R	Homo sapiens	=	14800	Ki	nM	ChEMBL	5.82974e+16	active	dual binder	1, 3, and 5
O/N=C(/CCCN1CCCN(c2ccccn2)CC1)c1ccc(F)cc1	CHEMBL4581305	S1R	Homo sapiens	=	700	Ki	nM	ChEMBL	7154901959985743	active	dual binder	1, 3, and 5
O/N=C(/CCCN1CCCN(c2ncccn2)CC1)c1ccc(F)cc1	CHEMBL4554850	S1R	Homo sapiens	=	1480	Ki	nM	ChEMBL	6.82974e+16	active	dual binder	1, 3, and 5
O=C(CCCC[C@@H]1SCC2NC(=O)NC21)NCCCN(CCCN1CCN(C2CCCCC2)CC1)CC(=O)Nc1ccc(C(=O)c2ccccc2)cc1	S2RSLDB440	S1R	Homo sapiens	=	22123	Ki	nM	S2RSLDB	665515598066288	active	dual binder	1, 3, and 5
O=C(CCCN1C2CCC1CC(c1ccccc1)C2)c1ccc(F)cc1	CHEMBL340816	S1R	Homo sapiens	=	341	Ki	nM	ChEMBL	7467245621007502	active	dual binder	1, 3, and 5
O=C(CCCN1CCC(O)(c2ccc(Cl)cc2)CC1)c1ccc(F)cc1	CHEMBL54	S1R	Homo sapiens	=	253	Ki	nM	ChEMBL	8596879478824182	active	dual binder	1, 3, and 5
O=C(CCCN1CCCN(c2ccc(Cl)cc2)CC1)c1ccc(F)cc1	CHEMBL476108	S1R	Homo sapiens	=	2344	Ki	nM	ChEMBL	7630042392653947	active	dual binder	1, 3, and 5
O=C(CCCN1CCCN(c2ccc(Cl)cn2)CC1)c1ccc(F)cc1	CHEMBL4574793	S1R	Homo sapiens	=	300	Ki	nM	ChEMBL	7522878745280337	active	dual binder	1, 3, and 5
O=C(CCCN1CCCN(c2ncccn2)CC1)c1ccc(F)cc1	CHEMBL4516724	S1R	Homo sapiens	=	630	Ki	nM	ChEMBL	7200659450546418	active	dual binder	1, 3, and 5
O=C(CCCN1CCN(c2ccc(Cl)cn2)CC1)c1ccc(F)cc1	CHEMBL4573441	S1R	Homo sapiens	=	2455	Ki	nM	ChEMBL	7609948503541013	active	dual binder	1, 3, and 5
O=C(CCCN1CCN(c2ccccn2)CC1)c1ccc(F)cc1	CHEMBL340211	S1R	Homo sapiens	=	3420	Ki	nM	ChEMBL	6465973893943865	active	dual binder	1, 3, and 5
O=C(CCCc1ccccc1)OC(CCCN1CCC(O)(c2ccc(Cl)cc2)CC1)c1ccc(F)cc1	S2RSLDB524	S1R	Homo sapiens	=	1620	Ki	nM	S2RSLDB	6790484985457369	active	dual binder	1, 3, and 5
O=C(CCCc1ccccc1)O[C@@H](CCCN1CCC(O)(c2ccc(Cl)cc2)CC1)c1ccc(F)cc1	S2RSLDB488	S1R	Homo sapiens	=	2300	Ki	nM	S2RSLDB	6638272163982407	active	dual binder	1, 3, and 5
O=C(CCCc1ccccc1)O[C@H](CCCN1CCC(O)(c2ccc(Cl)cc2)CC1)c1ccc(F)cc1	S2RSLDB514	S1R	Homo sapiens	=	875	Ki	nM	S2RSLDB	7057991946977687	active	dual binder	1, 3, and 5
O=C(CCN1CCC(Cc2ccc(F)cc2)CC1)N1CCN(c2ccc(O)cc2)CC1	PBP-P20	S1R	Homo sapiens	=	43451	Ki	nM	in-house	6362000224060324	active	dual binder	1, 3, and 5
O=C(CCN1CCC(Cc2ccccc2)CC1)N1CCN(c2ccc(O)cc2)CC1	PBP-P10	S1R	Homo sapiens	=	3281	Ki	nM	in-house	6483993769613952	active	dual binder	1, 3, and 5
O=C(CN(CCCCI)CCCN1CCN(C2CCCCC2)CC1)Nc1ccc(C(=O)c2ccccc2)cc1	S2RSLDB385	S1R	Homo sapiens	=	1715	Ki	nM	S2RSLDB	6.76574e+16	active	dual binder	1, 3, and 5
O=C(CN1C2CCC1CC(c1ccccc1)C2)c1ccc(F)cc1	CHEMBL339712	S1R	Homo sapiens	=	28075	Ki	nM	ChEMBL	6551680235066504	active	dual binder	1, 3, and 5
O=C(CN1CCC(O)(c2ccc(Br)cc2)CC1)c1c[nH]c2ccc(O)cc12	S2RSLDB402	S1R	Homo sapiens	=	1850	Ki	nM	S2RSLDB	6732828271596986	active	dual binder	1, 3, and 5
O=C(CN1CCC(O)(c2ccccc2)CC1)c1c[nH]c2ccc(O)cc12	S2RSLDB349	S1R	Homo sapiens	=	30800	Ki	nM	S2RSLDB	5511449283499556	active	dual binder	1, 3, and 5
O=C(CN1CCC(c2ccccc2)CC1)N1CCN(c2ccccc2)CC1	PPA_5	S1R	Homo sapiens	=	2535	Ki	nM	in-house	7596022036330645	active	dual binder	1, 3, and 5
O=C(Nc1ccc(Br)cc1)OC1CC2CCC(C1)N2Cc1ccccc1	S2RSLDB469	S1R	Homo sapiens	=	63	Ki	nM	S2RSLDB	8200659450546418	active	dual binder	1, 3, and 5
O=C(Nc1ccc(Br)cc1)OC1CC2CCCC(C1)N2Cc1ccccc1	S2RSLDB568	S1R	Homo sapiens	=	129	Ki	nM	S2RSLDB	7889410289700751	active	dual binder	1, 3, and 5
O=C(Nc1ccc(Cl)c(Cl)c1)OC1CC2CCC(C1)N2Cc1ccccc1	S2RSLDB490	S1R	Homo sapiens	=	531	Ki	nM	S2RSLDB	7274905478918531	active	dual binder	1, 3, and 5
O=C(Nc1cccc2c1C[C@@H](N1CCC(c3ccccc3)CC1)[C@H](O)C2)c1ccc(F)cc1	S2RSLDB504	S1R	Homo sapiens	=	64310	Ki	nM	S2RSLDB	5191721490417232	active	dual binder	1, 3, and 5
O=C(Nc1cccnn1)N1CC(C/C=C/c2cncc(Oc3ccc(C(F)(F)F)cn3)n2)C1	CHEMBL4780458	S1R	Homo sapiens	=	4720	Ki	nM	ChEMBL	6.32606e+16	active	dual binder	1, 3, and 5
O=C(Nc1cccnn1)N1CCC(=Cc2cccc(Oc3ccc(C(F)(F)F)cn3)c2)CC1	CHEMBL1651534	S1R	Homo sapiens	=	47206	Ki	nM	ChEMBL	6326002797948864	active	dual binder	1, 3, and 5
O=C(Nc1cnc(Oc2ccc(F)cc2)nc1)N1CCc2ncccc2[C@@H]1c1ccc(F)cc1	CHEMBL4458424	S1R	Homo sapiens	=	143153	Ki	nM	ChEMBL	584419954621176	active	dual binder	1, 3, and 5
O=C(O)C(=O)O.c1ccc(CC2CCN(CC3CSC4(CCCCCC4)S3)CC2)cc1	CHEMBL4634957	S1R	Homo sapiens	=	17	Ki	nM	ChEMBL	8769551078621726	active	dual binder	1, 3, and 5
O=C(O)C(=O)O.c1ccc(CC2CCN(CC3CSC4(S3)c3ccccc3-c3ccccc34)CC2)cc1	CHEMBL4634854	S1R	Homo sapiens	=	540	Ki	nM	ChEMBL	7267606240177032	active	dual binder	1, 3, and 5
O=C(O)C(=O)O.c1ccc(CC2CCN(C[C@@H]3CS[C@@]4(CCCCc5ccccc54)S3)CC2)cc1	CHEMBL4640771	S1R	Homo sapiens	=	680	Ki	nM	ChEMBL	7167491087293763	active	dual binder	1, 3, and 5
O=C(O)C(=O)O.c1ccc(CC2CCN(C[C@@H]3CS[C@@]4(CCCc5ccccc54)S3)CC2)cc1	CHEMBL4644344	S1R	Homo sapiens	=	520	Ki	nM	ChEMBL	72839966563652	active	dual binder	1, 3, and 5
O=C(O)C(=O)O.c1ccc(CC2CCN(C[C@@H]3CS[C@]4(CCCc5ccccc54)S3)CC2)cc1	CHEMBL4646877	S1R	Homo sapiens	=	1290	Ki	nM	ChEMBL	6889410289700751	active	dual binder	1, 3, and 5
O=C(O)C(=O)O.c1ccc(CC2CCN(C[C@@H]3CS[C@]4(CCc5ccccc54)S3)CC2)cc1	CHEMBL4632842	S1R	Homo sapiens	=	710	Ki	nM	ChEMBL	7.14874e+16	active	dual binder	1, 3, and 5
O=C(O)C(=O)O.c1ccc(CC2CCN(C[C@H]3CS[C@@]4(CCCCc5ccccc54)S3)CC2)cc1	CHEMBL4638883	S1R	Homo sapiens	=	1950	Ki	nM	ChEMBL	6709965388637482	active	dual binder	1, 3, and 5
O=C(O)C(=O)O.c1ccc(CC2CCN(C[C@H]3CS[C@]4(CCc5ccccc54)S3)CC2)cc1	CHEMBL4640577	S1R	Homo sapiens	=	1070	Ki	nM	ChEMBL	697061622231479	active	dual binder	1, 3, and 5
O=C(O)c1cc(-c2ccc(-c3cc(CO)on3)cc2)c2ccc(-c3ccc(C(F)(F)F)cc3)cc2c1	CHEMBL4864408	S1R	Homo sapiens	=	26800	Ki	nM	ChEMBL	5571865205971212	active	dual binder	1, 3, and 5
O=C(O)c1cc(-c2ccc(C3(O)[C@H]4CC[C@H]3CNC4)cc2)c2ccc(-c3ccc(C(F)(F)F)cc3)cc2c1	CHEMBL5079102	S1R	Homo sapiens	=	17000	Ki	nM	ChEMBL	5769551078621726	active	dual binder	1, 3, and 5
O=C(O)c1cc(-c2ccc([C@@H]3C[C@@H]4C[C@H]3CN4)cc2)c2ccc(-c3ccc(C(F)(F)F)cc3)cc2c1	CHEMBL5074765	S1R	Homo sapiens	=	21000	Ki	nM	ChEMBL	5.67778e+16	active	dual binder	1, 3, and 5
O=C(O)c1cc(-c2ccc([C@H]3C[C@H]4C[C@@H]3NC4=O)cc2)c2ccc(-c3ccc(C(F)(F)F)cc3)cc2c1	CHEMBL5079653	S1R	Homo sapiens	=	26000	Ki	nM	ChEMBL	5585026652029182	active	dual binder	1, 3, and 5
O=C(OCc1ccccc1)N1CCCCC1c1cccc(N2CCN(C3CCCC3)CC2)c1	CHEMBL5177703	S1R	Homo sapiens	=	7943	Ki	nM	ChEMBL	8100015437450608	active	dual binder	1, 3, and 5
O=C(OCc1ccccc1)N1CCCCC1c1cccc(N2CCN(CCCO)CC2)c1	CHEMBL5207336	S1R	Homo sapiens	=	180	Ki	nM	ChEMBL	7744727494896693	active	dual binder	1, 3, and 5
O=C(OCc1ccccc1)N1CCCc2ccc(N3CCN(C4CCCC4)CC3)cc2C1	CHEMBL4166276::US10954217, Example 00262	S1R	Homo Sapiens	=	490	Ki	nM	BindingDB	7309803919971486	active	dual binder	1, 3, and 5
O=C(OCc1ccccc1)N1CCOCC1c1cccc(N2CCN(C3CCCC3)CC2)c1	CHEMBL5189334	S1R	Homo sapiens	=	150	Ki	nM	ChEMBL	7823908740944319	active	dual binder	1, 3, and 5
O=C(OCc1ccccc1)N1CCOCC1c1cccc(N2CCN(CCCO)CC2)c1	CHEMBL5182001	S1R	Homo sapiens	=	2450	Ki	nM	ChEMBL	6610833915635467	active	dual binder	1, 3, and 5
O=C(OCc1ccccc1)N1CCc2ccc(N3CCN(C4CCC4)CC3)cc2C1	US10954217, Example Table 3.A12	S1R	Homo Sapiens	=	1810	Ki	nM	BindingDB	6742321425130816	active	dual binder	1, 3, and 5
O=C(OCc1ccccc1)N1CCc2ccc(N3CCN(C4CCCCC4)CC3)cc2C1	US10954217, Example Table 3.A16	S1R	Homo Sapiens	=	350	Ki	nM	BindingDB	7455931955649724	active	dual binder	1, 3, and 5
O=C(OCc1ccccc1)N1CCc2cccc(N3CCN(C4CCCC4)CC3)c2C1	US10954217, Example Table 3.A28	S1R	Homo Sapiens	=	970	Ki	nM	BindingDB	7013228265733755	active	dual binder	1, 3, and 5
O=C(OCc1ccccc1)N1Cc2ccc(N3CCN(C4CCCC4)CC3)cc2C1	CHEMBL4176474::US10954217, Example 00229	S1R	Homo Sapiens	=	440	Ki	nM	BindingDB	7356547323513812	active	dual binder	1, 3, and 5
O=C(c1c2c(nn1-c1ccc(F)cc1)CCC(NCCc1ccncc1)C2)N1CCCCC1	CHEMBL4469217	S1R	Homo sapiens	=	1000	Ki	nM	ChEMBL	70	active	dual binder	1, 3, and 5
O=C(c1c2c(nn1-c1ccccc1)CCC(NCCc1ccc3c(c1)OCO3)C2)N1CCCCC1	CHEMBL4570746	S1R	Homo sapiens	=	631	Ki	nM	ChEMBL	7199970640755866	active	dual binder	1, 3, and 5
O=C(c1c2c(nn1-c1ccccc1)CCC(NCc1ccc(F)cc1)C2)N1CCCCC1	CHEMBL4457581	S1R	Homo sapiens	=	3162	Ki	nM	ChEMBL	750003813440381	active	dual binder	1, 3, and 5
O=C(c1c2c(nn1-c1ccccc1)CCC(NCc1ccccc1)C2)N1CCCCC1	CHEMBL4548328	S1R	Homo sapiens	=	3981	Ki	nM	ChEMBL	7400007822415902	active	dual binder	1, 3, and 5
O=C(c1ccc(F)cc1)C1CCN(C2Cc3cccc(O)c3CC2O)CC1	S2RSLDB350	S1R	Homo sapiens	=	86400	Ki	nM	S2RSLDB	5063486257521107	active	dual binder	1, 3, and 5
O=C(c1nn(-c2ccccc2)c2c1CC(N1CCc3ccccc3C1)CC2)N1CCCCC1	CHEMBL4764493	S1R	Homo sapiens	=	10000	Ki	nM	ChEMBL	60	active	dual binder	1, 3, and 5
O=C(c1nn(-c2ccccc2)c2c1CC(NCCc1ccc(F)cc1)CC2)N1CCCCC1	CHEMBL4556150	S1R	Homo sapiens	=	12589	Ki	nM	ChEMBL	6900008766455316	active	dual binder	1, 3, and 5
O=C(c1nn(-c2ccccc2)c2c1CC(NCCc1ccc3c(c1)OCO3)CC2)N1CCCCC1	CHEMBL4544989	S1R	Homo sapiens	=	50119	Ki	nM	ChEMBL	6299997602857746	active	dual binder	1, 3, and 5
O=C(c1nn(-c2ccccc2)c2c1CC(NCc1ccccc1)CC2)N1CCCCC1	CHEMBL4589939	S1R	Homo sapiens	=	63096	Ki	nM	ChEMBL	6199998172182031	active	dual binder	1, 3, and 5
O=C1CCc2cccnc2N1CCCN1CCN(C2CCCCC2)CC1	S2RSLDB366	S1R	Homo sapiens	=	680	Ki	nM	S2RSLDB	7167491087293763	active	dual binder	1, 3, and 5
O=C1COc2cc(CN3CCN(c4ccc(Cl)cc4)CC3)ccc2N1	CHEMBL346389	S1R	Homo sapiens	=	2320	Ki	nM	ChEMBL	6634512015109101	active	dual binder	1, 3, and 5
O=C1NCCn2nc3c(c21)CC(NCCc1ccc2c(c1)OCO2)CC3	CHEMBL4800330	S1R	Homo sapiens	=	10000	Ki	nM	ChEMBL	60	active	dual binder	1, 3, and 5
O=C1c2ccccc2C(=O)N1CCCCN1CCc2ccc([N+](=O)[O-])cc2C1	S2RSLDB372	S1R	Homo sapiens	=	875	Ki	nM	S2RSLDB	7057991946977687	active	dual binder	1, 3, and 5
O=C1c2ccccc2C(=O)N1CCCN1CCN(c2ccc(F)cc2)CC1	S2RSLDB470	S1R	Homo sapiens	=	16000	Ki	nM	S2RSLDB	5795880017344075	active	dual binder	1, 3, and 5
O=[N+]([O-])c1ccc(NCCCCCCCCCCOc2cccc3c2CCCC3CCCN2CCN(C3CCCCC3)CC2)c2nonc12	S2RSLDB277	S1R	Homo sapiens	=	2580	Ki	nM	S2RSLDB	658838029403677	active	dual binder	1, 3, and 5
O=[N+]([O-])c1ccc(NCCCCCCOc2cccc3c2CCCC3CCCN2CCN(C3CCCCC3)CC2)c2nonc12	S2RSLDB298	S1R	Homo sapiens	=	787	Ki	nM	S2RSLDB	7104025267640935	active	dual binder	1, 3, and 5
O=[N+]([O-])c1ccc(NCCOCCOc2cccc3c2CCCC3CCCN2CCN(C3CCCCC3)CC2)c2nonc12	S2RSLDB449	S1R	Homo sapiens	=	962	Ki	nM	S2RSLDB	7016824927962187	active	dual binder	1, 3, and 5
O=c1n(CCCCN2CCN(C3CCCCC3)CC2)c2ccccc2n1-c1ccc(F)cc1	S2RSLDB458	S1R	Homo sapiens	=	504	Ki	nM	S2RSLDB	8297569463554474	active	dual binder	1, 3, and 5
O=c1oc2cc(Br)ccc2n1CCCCN1CCN(C2CCCCC2)CC1	S2RSLDB506	S1R	Homo sapiens	=	787	Ki	nM	S2RSLDB	8104025267640935	active	dual binder	1, 3, and 5
O=c1oc2cc([N+](=O)[O-])ccc2n1CCCCN1CCN(C2CCCCC2)CC1	S2RSLDB354	S1R	Homo sapiens	=	1111	Ki	nM	S2RSLDB	7.95429e+16	active	dual binder	1, 3, and 5
O=c1oc2ccccc2n1CCCCCCN1CCN(C2CCCCC2)CC1	S2RSLDB529	S1R	Homo sapiens	=	46	Ki	nM	S2RSLDB	8337242168318426	active	dual binder	1, 3, and 5
O=c1oc2ccccc2n1CCCCCN1CCN(C2CCCCC2)CC1	S2RSLDB501	S1R	Homo sapiens	=	1055	Ki	nM	S2RSLDB	7976747540366288	active	dual binder	1, 3, and 5
O=c1oc2ccccc2n1CCCCN1CCN(C2CCCCC2)CC1	S2RSLDB314	S1R	Homo sapiens	=	1126	Ki	nM	S2RSLDB	7948461609484672	active	dual binder	1, 3, and 5
O=c1oc2ccccc2n1CCCCN1CCN(c2ccc(F)cc2F)CC1	S2RSLDB289	S1R	Homo sapiens	=	148	Ki	nM	S2RSLDB	7829738284605042	active	dual binder	1, 3, and 5
O=c1oc2ccccc2n1CCCCN1CCN(c2ccccc2)CC1	S2RSLDB518	S1R	Homo sapiens	=	1835	Ki	nM	S2RSLDB	7.73636e+16	active	dual binder	1, 3, and 5
O=c1oc2ccccc2n1CCCCN1CCN(c2ccccc2F)CC1	S2RSLDB311	S1R	Homo sapiens	=	1764	Ki	nM	S2RSLDB	7753501419204199	active	dual binder	1, 3, and 5
O=c1oc2ccccc2n1CCCCN1CCN(c2ccccn2)CC1	S2RSLDB450	S1R	Homo sapiens	=	31193	Ki	nM	S2RSLDB	6505942854778252	active	dual binder	1, 3, and 5
O=c1oc2ccccc2n1CCN1CCN(C2CCCCC2)CC1	S2RSLDB557	S1R	Homo sapiens	=	69	Ki	nM	S2RSLDB	8161150909262744	active	dual binder	1, 3, and 5
O=c1sc2cc(F)ccc2n1CCCCN1CCN(C2CCCCC2)CC1	S2RSLDB262	S1R	Homo sapiens	=	201	Ki	nM	S2RSLDB	869680394257951	active	dual binder	1, 3, and 5
O=c1sc2ccccc2n1CCCCCCN1CCN(C2CCCCC2)CC1	S2RSLDB357	S1R	Homo sapiens	=	655	Ki	nM	S2RSLDB	8183758700008218	active	dual binder	1, 3, and 5
O=c1sc2ccccc2n1CCCCCN1CCN(C2CCCCC2)CC1	S2RSLDB481	S1R	Homo sapiens	=	498	Ki	nM	S2RSLDB	8302770657240282	active	dual binder	1, 3, and 5
O=c1sc2ccccc2n1CCCN1CCN(C2CCCCC2)CC1	S2RSLDB494	S1R	Homo sapiens	=	561	Ki	nM	S2RSLDB	8251037138743838	active	dual binder	1, 3, and 5
O=c1sc2ccccc2n1CCN1CCN(C2CCCCC2)CC1	S2RSLDB477	S1R	Homo sapiens	=	466	Ki	nM	S2RSLDB	8331614083309999	active	dual binder	1, 3, and 5
OC(CCCN1CCC(O)(c2ccc(Cl)cc2)CC1)c1ccc(F)cc1	CHEMBL1036	S1R	Homo sapiens	=	1434	Ki	nM	ChEMBL	7843450848668219	active	dual binder	1, 3, and 5
OC(CN1C2CCC1CC(c1ccccc1)C2)c1ccc(Br)cc1	CHEMBL339281	S1R	Homo sapiens	=	1749	Ki	nM	ChEMBL	7757210190521324	active	dual binder	1, 3, and 5
OC(CN1C2CCC1CC(c1ccccc1)C2)c1cccc(Br)c1	CHEMBL127365	S1R	Homo sapiens	=	1170	Ki	nM	ChEMBL	6931814138253839	active	dual binder	1, 3, and 5
OC(CN1C2CCC1CC(c1ccccc1)C2)c1ccccc1	CHEMBL126742	S1R	Homo sapiens	=	404	Ki	nM	ChEMBL	7393618634889395	active	dual binder	1, 3, and 5
OC(Cc1ccc(Br)cc1)CN1C2CCC1CC(c1ccccc1)C2	CHEMBL339863	S1R	Homo sapiens	=	3089	Ki	nM	ChEMBL	7510182091698549	active	dual binder	1, 3, and 5
OC1(c2ccc(Cl)cc2)CC2CCC(C1)N2CCCCc1ccc(F)cc1	CHEMBL3321788	S1R	Homo sapiens	=	2188	Ki	nM	ChEMBL	7659952682338607	active	dual binder	1, 3, and 5
OC1(c2ccc(Cl)cc2)CC2CCC(C1)N2CCCOc1ccc(F)cc1	CHEMBL3321789	S1R	Homo sapiens	=	1660	Ki	nM	ChEMBL	6779891911959945	active	dual binder	1, 3, and 5
OC1(c2ccc(Cl)cc2)CC2CCC(C1)N2CCCSc1ccc(F)cc1	CHEMBL3321790	S1R	Homo sapiens	=	8128	Ki	nM	ChEMBL	7090016305060156	active	dual binder	1, 3, and 5
OC1(c2ccc(Cl)cc2)CC2CCC(C1)N2CCCSc1cccc(F)c1	CHEMBL3321791	S1R	Homo sapiens	=	710	Ki	nM	ChEMBL	7.14874e+16	active	dual binder	1, 3, and 5
OC12C3C4CC5C6C4C1C6C(C53)N2CCCc1cccc(F)c1	S2RSLDB457	S1R	Homo sapiens	=	150	Ki	nM	S2RSLDB	7823908740944319	active	dual binder	1, 3, and 5
OC12C3C4CC5C6C4C1C6C(C53)N2CCc1cccnc1	S2RSLDB278	S1R	Homo sapiens	=	8150	Ki	nM	S2RSLDB	6088842391260023	active	dual binder	1, 3, and 5
OC12C3C4CC5C6C4C1C6C(C53)N2Cc1ccc2c(c1)OCO2	S2RSLDB512	S1R	Homo sapiens	=	4350	Ki	nM	S2RSLDB	6361510743045363	active	dual binder	1, 3, and 5
OC12C3C4CC5C6C4C1C6C(C53)N2Cc1ccncc1	S2RSLDB418	S1R	Homo sapiens	=	15020	Ki	nM	S2RSLDB	5823330067331851	active	dual binder	1, 3, and 5
OC1COCCC1NC1CCN(c2ccc(C(F)(F)F)cn2)CC1	CHEMBL4647090	S1R	Homo sapiens	=	180	Ki	nM	ChEMBL	7744727494896693	active	dual binder	1, 3, and 5
OCC[C@@H]1CN(CC2CCCCC2)CCN1Cc1ccc(-c2ccccc2)cc1	CHEMBL3104857	S1R	Homo sapiens	=	290	Ki	nM	ChEMBL	7.5376e+16	active	dual binder	1, 3, and 5
OCC[C@H]1CN(CC2CCCCC2)CCN1Cc1ccc(-c2ccccc2)cc1	CHEMBL3104856	S1R	Homo sapiens	=	340	Ki	nM	ChEMBL	7468521082957745	active	dual binder	1, 3, and 5
OCC[C@H]1CN(CC2CCCCC2)CCN1Cc1cccc2ccccc12	CHEMBL3233530	S1R	Homo sapiens	=	290	Ki	nM	ChEMBL	7.5376e+16	active	dual binder	1, 3, and 5
OC[C@@]12C[C@@H]1[C@@H](n1cnc3c(NC(C4CCC4)C4CCC4)ncnc31)[C@H](O)[C@@H]2O	CHEMBL4436786	S1R	Homo sapiens	=	17900	Ki	nM	ChEMBL	5747146969020107	active	dual binder	1, 3, and 5
OC[C@]1(c2ccccc2)C[C@@H]1CNC12CC3CC(CC(C3)C1)C2	S2RSLDB548	S1R	Homo sapiens	=	116	Ki	nM	S2RSLDB	7935542010773082	active	dual binder	1, 3, and 5
O[C@@H](CN1CCC2(CCc3ccccc32)CC1)c1cccc(Br)c1	CHEMBL126019	S1R	Homo sapiens	=	1068	Ki	nM	ChEMBL	6971428747307463	active	dual binder	1, 3, and 5
O[C@@H]1CCN(Cc2cccc(I)c2)C[C@H]1N1CCC2(CCc3ccccc32)CC1	CHEMBL314170	S1R	Homo sapiens	=	2830	Ki	nM	ChEMBL	6548213564475709	active	dual binder	1, 3, and 5
O[C@@H]1CC[C@H](OCc2ccc(F)cc2)C[C@H]1N1CCC(N2CCCCC2)CC1	S2RSLDB589	S1R	Homo sapiens	=	5530	Ki	nM	S2RSLDB	6257274868695302	active	dual binder	1, 3, and 5
O[C@@H]1CC[C@H](OCc2ccc(F)cc2)C[C@H]1N1CCc2ccccc2C1	S2RSLDB554	S1R	Homo sapiens	=	590	Ki	nM	S2RSLDB	7229147988357855	active	dual binder	1, 3, and 5
O[C@@H]1Cc2ccccc2C[C@H]1N1CCC(Cc2ccccc2)CC1	S2RSLDB581	S1R	Homo sapiens	=	650	Ki	nM	S2RSLDB	7187086643357144	active	dual binder	1, 3, and 5
O[C@@H]1Cc2ccccc2C[C@H]1N1CCC(N2CCCCC2)CC1	S2RSLDB525	S1R	Homo sapiens	=	2480	Ki	nM	S2RSLDB	6605548319173784	active	dual binder	1, 3, and 5
O[C@@H]1Cc2ccccc2C[C@H]1N1CCC(c2cccc(I)c2)CC1	S2RSLDB405	S1R	Homo sapiens	=	1495	Ki	nM	S2RSLDB	6825358807339551	active	dual binder	1, 3, and 5
O[C@@H]1[C@H](O)[C@@H](CCl)O[C@H]1n1cnc2c(NC(C3CCC3)C3CCC3)ncnc21	CHEMBL4439013	S1R	Homo sapiens	=	6900	Ki	nM	ChEMBL	6161150909262744	active	dual binder	1, 3, and 5
O[C@@H]1[C@H](O)[C@@H](CCl)O[C@H]1n1cnc2c(N[C@H]3C[C@H]4CC[C@@H]3C4)ncnc21	CHEMBL4541086	S1R	Homo sapiens	=	4840	Ki	nM	ChEMBL	6315154638355588	active	dual binder	1, 3, and 5
O[C@@H]1[C@H](O)[C@@H]2C[C@@H]2[C@H]1n1cnc2c(NC(C3CCCC3)C3CCCC3)nc(Cl)nc21	CHEMBL2170801	S1R	Homo sapiens	=	50900	Ki	nM	ChEMBL	5293282217663241	active	dual binder	1, 3, and 5
O[C@@]12[C@H]3[C@H]4[C@@H]5C[C@@H]6[C@H]4[C@H]3[C@@H]([C@@H]6[C@@H]51)N2Cc1cccc(Br)c1	S2RSLDB335	S1R	Homo sapiens	=	2080	Ki	nM	S2RSLDB	6681936665037238	active	dual binder	1, 3, and 5
O[C@@]12[C@H]3[C@H]4[C@@H]5C[C@@H]6[C@H]4[C@H]3[C@@H]([C@@H]6[C@@H]51)N2Cc1cccc(Cl)c1	S2RSLDB313	S1R	Homo sapiens	=	1860	Ki	nM	S2RSLDB	6730487055782084	active	dual binder	1, 3, and 5
O[C@@]12[C@H]3[C@H]4[C@@H]5C[C@@H]6[C@H]4[C@H]3[C@@H]([C@@H]6[C@@H]51)N2Cc1cccc(F)c1	S2RSLDB339	S1R	Homo sapiens	=	1530	Ki	nM	S2RSLDB	6815308569182402	active	dual binder	1, 3, and 5
O[C@H]1Cc2ccccc2C[C@@H]1N1C2CCC1CC(c1ccccc1)C2	CHEMBL125795	S1R	Homo sapiens	=	1750	Ki	nM	ChEMBL	6756961951313706	active	dual binder	1, 3, and 5
O[C@H]1[C@H](n2cnc3c(NC(C4CCC4)C4CCC4)ncnc32)[C@H]2C[C@@]2(CCl)[C@H]1O	CHEMBL4554295	S1R	Homo sapiens	=	15000	Ki	nM	ChEMBL	5823908740944319	active	dual binder	1, 3, and 5
S=c1oc2ccccc2n1CCCCN1CCN(C2CCCCC2)CC1	S2RSLDB321	S1R	Homo sapiens	=	45	Ki	nM	S2RSLDB	8346787486224656	active	dual binder	1, 3, and 5
S=c1sc2ccccc2n1CCCCN1CCN(C2CCCCC2)CC1	S2RSLDB461	S1R	Homo sapiens	=	128	Ki	nM	S2RSLDB	8892790030352131	active	dual binder	1, 3, and 5
[O-][S+](CCCN1CCN(c2ccc(Cl)cc2)CC1)c1ccc(F)cc1	CHEMBL3289383	S1R	Homo sapiens	=	11480	Ki	nM	ChEMBL	5940058111938045	active	dual binder	1, 3, and 5
c1cc2c(cc1CNC1C3C4CC5C6C4CC3C6C51)OCO2	S2RSLDB575	S1R	Homo sapiens	=	170	Ki	nM	S2RSLDB	7769551078621726	active	dual binder	1, 3, and 5
c1ccc(-c2cn(CCCCN3CCN(C4CCCCC4)CC3)c3ccccc23)cc1	S2RSLDB290	S1R	Homo sapiens	=	9243	Ki	nM	S2RSLDB	7034187046963397	active	dual binder	1, 3, and 5
c1ccc(C(CCCN2CCN(C3CCCCC3)CC2)(c2ccccc2)C23CC4CC(CC(C4)C2)C3)cc1	S2RSLDB396	S1R	Homo sapiens	=	150	IC50	nM	S2RSLDB	7823908740944319	active	dual binder	1, 3, and 5
c1ccc(CCCCCN2CCC3(CC2)OCc2ccccc23)cc1	S2RSLDB374	S1R	Homo sapiens	=	82	IC50	nM	S2RSLDB	9086186147616284	active	dual binder	1, 3, and 5
c1ccc(CCCCN2CCC3(CC2)OCc2ccccc23)cc1	S2RSLDB582	S1R	Homo sapiens	=	27	IC50	nM	S2RSLDB	9568636235841012	active	dual binder	1, 3, and 5
c1ccc(CCCN2CCCCC2)cc1	S2RSLDB323	S1R	Homo sapiens	=	1430	Ki	nM	S2RSLDB	6844663962534939	active	dual binder	1, 3, and 5
c1ccc(CCN2C3CCC2CC3)cc1	S2RSLDB474	S1R	Homo sapiens	=	2760	Ki	nM	S2RSLDB	6559090917934782	active	dual binder	1, 3, and 5
c1ccc(CCN2C3CCC2CC3)nc1	S2RSLDB292	S1R	Homo sapiens	=	38260	Ki	nM	S2RSLDB	5417255034308723	active	dual binder	1, 3, and 5
c1ccc(CCN2CCCCC2)cc1	CHEMBL75228	S1R	Homo sapiens	=	3090	Ki	nM	ChEMBL	6510041520575165	active	dual binder	1, 3, and 5
c1ccc(CCN2CCN(c3ccccn3)CC2)cc1	S2RSLDB489	S1R	Homo sapiens	=	3220	Ki	nM	S2RSLDB	6492144128304169	active	dual binder	1, 3, and 5
c1ccc(CCNC2C3C4CC5C6C4CC3C6C52)cc1	S2RSLDB331	S1R	Homo sapiens	=	490	Ki	nM	S2RSLDB	7309803919971486	active	dual binder	1, 3, and 5
c1ccc(CCNC2C3C4CC5C6C4CC3C6C52)nc1	S2RSLDB445	S1R	Homo sapiens	=	215	Ki	nM	S2RSLDB	7667561540084395	active	dual binder	1, 3, and 5
c1ccc(CN2CCN(CCCC(c3ccccc3)(c3ccccc3)C34CC5CC(CC(C5)C3)C4)CC2)cc1	S2RSLDB294	S1R	Homo sapiens	=	960	IC50	nM	S2RSLDB	7017728766960431	active	dual binder	1, 3, and 5
c1ccc(CN2CCN(CCOC(c3ccccc3)c3ccccc3)CC2)cc1	S2RSLDB629	S1R	Homo sapiens	=	2041737945	Ki	nM	S2RSLDB	7689999999929706	active	dual binder	1, 3, and 5
c1ccc(CN2CCN(C[C@@H]3CO[C@@](c4ccccc4)(C4CCCCC4)O3)CC2)cc1	S2RSLDB628	S1R	Homo sapiens	=	3090295433	Ki	nM	S2RSLDB	7509999999931643	active	dual binder	1, 3, and 5
c1ccc(CN2CC[C@@H]3C[C@@H]2c2cc(-c4ccc5c(c4)OCO5)ccc23)cc1	US11046670, Compound 27	S1R	Homo Sapiens	=	30390	Ki	nM	BindingDB	5517269299920057	active	dual binder	1, 3, and 5
c1ccc(CN2CC[C@@H]3C[C@@H]2c2cc(N4CCCCC4)ccc23)cc1	US11046670, Compound 19	S1R	Homo Sapiens	=	24290	Ki	nM	BindingDB	5614572485194869	active	dual binder	1, 3, and 5
c1ccc(CN2CC[C@@H]3C[C@@H]2c2cc(N4CCOCC4)ccc23)cc1	CHEMBL4085658::US11046670, Compound 20	S1R	Homo Sapiens	=	37770	Ki	nM	BindingDB	5422853015172475	active	dual binder	1, 3, and 5
c1ccc(CN2CC[C@H]3C[C@@H]2c2cc(-c4ccc5c(c4)OCO5)ccc23)cc1	S2RSLDB638	S1R	Homo sapiens	=	30390	Ki	nM	S2RSLDB	5517269299920057	active	dual binder	1, 3, and 5
c1ccc(CN2CC[C@H]3C[C@@H]2c2cc(N4CCCCC4)ccc23)cc1	S2RSLDB636	S1R	Homo sapiens	=	24290	Ki	nM	S2RSLDB	5614572485194869	active	dual binder	1, 3, and 5
c1ccc(CN2CC[C@H]3C[C@@H]2c2cc(N4CCOCC4)ccc23)cc1	S2RSLDB633	S1R	Homo sapiens	=	37770	Ki	nM	S2RSLDB	5422853015172475	active	dual binder	1, 3, and 5
c1ccc(CNC2C3C4CC5C6C4CC3C6C52)cc1	S2RSLDB373	S1R	Homo sapiens	=	780	Ki	nM	S2RSLDB	7107905397309519	active	dual binder	1, 3, and 5
c1ccc(OCCCN2CCN(c3ccccc3)CC2)cc1	CHEMBL1940414	S1R	Homo sapiens	=	771	Ki	nM	ChEMBL	7112945621949043	active	dual binder	1, 3, and 5
c1ccc([C@H]2CC[C@H](N3CCN(c4ccccn4)CC3)CC2)cc1	S2RSLDB383	S1R	Homo sapiens	=	1040	Ki	nM	S2RSLDB	6982966660701219	active	dual binder	1, 3, and 5
c1ccc2c(CCCCCN3CCN(C4CCCCC4)CC3)cccc2c1	CHEMBL75372	S1R	Homo sapiens	=	24	Ki	nM	ChEMBL	8619788758288394	active	dual binder	1, 3, and 5
c1ccc2c(CCCN3CCN(C4CCCCC4)CC3)cccc2c1	CHEMBL75480	S1R	Homo sapiens	=	216	Ki	nM	ChEMBL	8665546248849068	active	dual binder	1, 3, and 5
c1ccc2c(c1)CCCC2CCCN1CCN(C2=NCCCC2)CC1	CHEMBL300408	S1R	Homo sapiens	=	438	Ki	nM	ChEMBL	73585258894959	active	dual binder	1, 3, and 5
c1ccc2c(c1)CN(CCCN1CCc3oc4ccccc4c3C1)C2	CHEMBL3360572	S1R	Homo sapiens	=	110	Ki	nM	ChEMBL	7958607314841775	active	dual binder	1, 3, and 5
c1ccc2c(c1)COC21CCN(CCCCc2c[nH]c3ccccc23)CC1	S2RSLDB315	S1R	Homo sapiens	=	25	IC50	nM	S2RSLDB	8602059991327963	active	dual binder	1, 3, and 5
c1ccc2c(c1)COC21CCN(CCCCn2c3ccccc3c3ccccc32)CC1	S2RSLDB273	S1R	Homo sapiens	=	273	Ki	nM	S2RSLDB	7.56384e+16	active	dual binder	1, 3, and 5
c1ccc2c(c1)COC21CCN(CCCOC2CCCCC2)CC1	S2RSLDB324	S1R	Homo sapiens	=	4	IC50	nM	S2RSLDB	9397940008672036	active	dual binder	1, 3, and 5
c1ccc2c(c1)COC21CCN(CCCSC2CCCCC2)CC1	S2RSLDB388	S1R	Homo sapiens	=	96	IC50	nM	S2RSLDB	9017728766960432	active	dual binder	1, 3, and 5
c1ccc2c(c1)c(-c1ccoc1)cn2CCCCN1CCN(C2CCCCC2)CC1	S2RSLDB395	S1R	Homo sapiens	=	345	Ki	nM	S2RSLDB	7462180904926726	active	dual binder	1, 3, and 5
c1ccc2c(c1)ccn2CCCCN1CCN(C2CCCCC2)CC1	S2RSLDB509	S1R	Homo sapiens	=	328	Ki	nM	S2RSLDB	848412615628832	active	dual binder	1, 3, and 5
c1ccc2oc(-c3csc(C4CCN(Cc5nc6ncccc6[nH]5)CC4)n3)cc2c1	CHEMBL4798829	S1R	Homo sapiens	=	117984	Ki	nM	ChEMBL	5928176884073977	active	dual binder	1, 3, and 5
c1cnc2c(c1)CCCN2CCCCN1CCN(C2CCCCC2)CC1	S2RSLDB415	S1R	Homo sapiens	=	487	Ki	nM	S2RSLDB	8312471038785366	active	dual binder	1, 3, and 5
c1cncc(CNC2C3C4CC5C6C4CC3C6C52)c1	S2RSLDB345	S1R	Homo sapiens	=	5080	Ki	nM	S2RSLDB	6294136287716081	active	dual binder	1, 3, and 5
C#CCN(CCCN1CCN(C2CCCCC2)CC1)CC(=O)Nc1ccc(C(=O)c2ccccc2)cc1	S2RSLDB279	S2R	Homo sapiens	=	211	Ki	nM	S2RSLDB	8675717544702307	active	dual binder	2, 4, and 6
C#CCN(CCCN1CCN(C2CCCCC2)CC1)c1ccc(C(=O)c2ccccc2)cc1	S2RSLDB272	S2R	Homo sapiens	=	770	Ki	nM	S2RSLDB	7113509274827518	active	dual binder	2, 4, and 6
C#CCN(CCCN1CCN(c2ccc(F)cc2)CC1)Cc1ccc(C(=O)c2ccc([N+](=O)[O-])cc2)cc1	S2RSLDB369	S2R	Homo sapiens	=	6943	Ki	nM	S2RSLDB	7158452834743446	active	dual binder	2, 4, and 6
C#CCN(CCCc1ccc(C(=O)c2ccc(C)cc2)cc1)CCCN1CCN(C2CCCCC2)CC1	S2RSLDB537	S2R	Homo sapiens	=	1737	Ki	nM	S2RSLDB	7760200181552901	active	dual binder	2, 4, and 6
C#CCNCCCN1CCN(CCCNC(=O)c2ccc(C(=O)c3ccc([N+](=O)[O-])cc3)cc2)CC1	S2RSLDB293	S2R	Homo sapiens	=	6014	Ki	nM	S2RSLDB	7220836576235501	active	dual binder	2, 4, and 6
C1=C(c2c[nH]c3ncccc23)CCN(CCCc2ccccc2)C1	CHEMBL5274616	S2R	Homo sapiens	=	37	Ki	nM	ChEMBL	8431798275933005	active	dual binder	2, 4, and 6
C1C2C3CC4C2C(NCC25C6C7C8C6C2C8C75)C2C1C3C42	S2RSLDB531	S2R	Homo sapiens	=	20	Ki	nM	S2RSLDB	8698970004336019	active	dual binder	2, 4, and 6
C1CCC(CN2C3CCC2CC3)CC1	S2RSLDB563	S2R	Homo sapiens	=	180	Ki	nM	S2RSLDB	7744727494896693	active	dual binder	2, 4, and 6
C1CCC(CNC2C3C4CC5C6C4CC3C6C52)CC1	S2RSLDB476	S2R	Homo sapiens	=	19	Ki	nM	S2RSLDB	8721246399047171	active	dual binder	2, 4, and 6
C=C(C)CN1CCN(c2ccc3c(c2)CCCN(C(=O)OCc2ccccc2)C3)CC1	US10954217, Example Table 3.A36	S2R	Homo sapiens	=	1790	Ki	nM	BindingDB	6747146969020107	active	dual binder	2, 4, and 6
C=C(C)CN1CCN(c2ccc3c(c2)CCN(C(=O)OCc2ccccc2)C3)CC1	US10954217, Example Table 3.A17	S2R	Homo sapiens	=	1340	Ki	nM	BindingDB	6872895201635193	active	dual binder	2, 4, and 6
C=C(C)CN1CCN(c2ccc3c(c2)CN(C(=O)OCc2ccccc2)C3)CC1	CHEMBL4177497::US10954217, Example 00230	S2R	Homo sapiens	=	1530	Ki	nM	BindingDB	6815308569182402	active	dual binder	2, 4, and 6
C=C(C)CN1CCN(c2ccc3c(c2)CN(C(=O)OCc2ccccc2)CC3)CC1	CHEMBL4173095::US10954217, Example 00241	S2R	Homo sapiens	=	250	Ki	nM	BindingDB	7602059991327962	active	dual binder	2, 4, and 6
C=C(C)CN1CCN(c2ccc3c(c2)CN(C(=O)OCc2ccccc2)CCC3)CC1	CHEMBL4162416::US10954217, Example 00264	S2R	Homo sapiens	=	190	Ki	nM	BindingDB	7721246399047171	active	dual binder	2, 4, and 6
C=CCN(CC=C)CCc1c[nH]c2ccc(OC)cc12	S2RSLDB627	S2R	Homo sapiens	=	2511886432	Ki	nM	S2RSLDB	6599999999915209	active	dual binder	2, 4, and 6
C=CCN1CCN(c2ccc3c(c2)CCN(C(=O)OCc2ccccc2)C3)CC1	US10954217, Example Table 3.A19	S2R	Homo sapiens	=	2350	Ki	nM	BindingDB	6628932137728263	active	dual binder	2, 4, and 6
C=CCN1CCN(c2ccc3c(c2)CN(S(=O)(=O)c2cc(Cl)cc(Cl)c2)CC3)CC1	US10954217, Example KTL-01-264	S2R	Homo sapiens	=	170	Ki	nM	BindingDB	7769551078621726	active	dual binder	2, 4, and 6
C=CCN1CCN(c2ccc3c(c2)CN(S(=O)(=O)c2cc(Cl)cc(Cl)c2)CCC3)CC1	US10954217, Example Table 3.A42	S2R	Homo sapiens	=	1590	Ki	nM	BindingDB	6798602875679548	active	dual binder	2, 4, and 6
C=CCOC(=O)N1CC[C@@H]2C[C@@H]1c1cc(N3CCN(C)CC3)ccc12	US11046670, Compound 37	S2R	Homo sapiens	=	4420	Ki	nM	BindingDB	6354577730650908	active	dual binder	2, 4, and 6
CC(=O)C1(c2ccccc2)CCN([C@@H]2CC[C@@H](OCc3ccc(F)cc3)C[C@H]2O)CC1	S2RSLDB572	S2R	Homo sapiens	=	1030	Ki	nM	S2RSLDB	6987162775294828	active	dual binder	2, 4, and 6
CC(=O)C1(c2ccccc2)CCN([C@@H]2C[C@@H](OCc3ccc(F)cc3)CC[C@H]2O)CC1	S2RSLDB398	S2R	Homo sapiens	=	188	Ki	nM	S2RSLDB	772584215073632	active	dual binder	2, 4, and 6
CC(=O)N(CCCN1CCN(C2CCCCC2)CC1)c1ccccn1	S2RSLDB539	S2R	Homo sapiens	=	2460	Ki	nM	S2RSLDB	6609064892896621	active	dual binder	2, 4, and 6
CC(=O)N1C[C@@H]2C[C@H]1C[C@H]2c1ccc(-c2cc(C(=O)O)cc3cc(-c4ccc(C(F)(F)F)cc4)ccc23)cc1	CHEMBL5075741	S2R	Homo sapiens	=	17000	Ki	nM	ChEMBL	5769551078621726	active	dual binder	2, 4, and 6
CC(=O)Nc1c(C(C)=O)c(=O)n(C)c2nc(-c3ccc(Cl)cc3Cl)c(-c3ccc(Cl)cc3)cc12	CHEMBL204232	S2R	Homo sapiens	=	6050	Ki	nM	ChEMBL	6218244625347531	active	dual binder	2, 4, and 6
CC(=O)Nc1ccc2c(c1)oc(=O)n2CCCCN1CCN(c2ccc(F)cc2)CC1	S2RSLDB495	S2R	Homo sapiens	=	4813	Ki	nM	S2RSLDB	7317584138322641	active	dual binder	2, 4, and 6
CC(=O)c1ccc2c(c1)OCC(=O)N2CCCCN1CCN(c2ccc(F)cc2)CC1	S2RSLDB377	S2R	Homo sapiens	=	634	Ki	nM	S2RSLDB	8197910742118268	active	dual binder	2, 4, and 6
CC(=O)c1ccc2c(c1)oc(=O)n2CC1CCCC(N2CCN(c3ccc(F)cc3)CC2)C1	S2RSLDB473	S2R	Homo sapiens	=	599	Ki	nM	S2RSLDB	822257317761069	active	dual binder	2, 4, and 6
CC(=O)c1ccc2c(c1)oc(=O)n2CCCCN1CC=C(c2ccc(F)cc2)CC1	S2RSLDB359	S2R	Homo sapiens	=	66	Ki	nM	S2RSLDB	918045606445813	active	dual binder	2, 4, and 6
CC(=O)c1ccc2c(c1)oc(=O)n2CCCCN1CCCN(c2ccc(F)cc2)CC1	S2RSLDB479	S2R	Homo sapiens	=	506	Ki	nM	S2RSLDB	7295849483160201	active	dual binder	2, 4, and 6
CC(=O)c1ccc2c(c1)oc(=O)n2CCCCN1CCN(C2CCCCC2)CC1	S2RSLDB308	S2R	Homo sapiens	=	704	Ki	nM	S2RSLDB	8152427340857887	active	dual binder	2, 4, and 6
CC(=O)c1ccc2c(c1)oc(=O)n2CCCCN1CCN(c2ccc(F)cc2)CC1	S2RSLDB382	S2R	Homo sapiens	=	689	Ki	nM	S2RSLDB	8161780778092375	active	dual binder	2, 4, and 6
CC(=O)c1ccc2c(c1)oc(=O)n2CCCCN1[C@H](C)CN(c2ccc(F)cc2)C[C@@H]1C	S2RSLDB540	S2R	Homo sapiens	=	149	Ki	nM	S2RSLDB	7826813731587726	active	dual binder	2, 4, and 6
CC(=O)c1ccc2c(c1)oc(=S)n2CCCCN1CCN(c2ccc(F)cc2)CC1	S2RSLDB322	S2R	Homo sapiens	=	188	Ki	nM	S2RSLDB	872584215073632	active	dual binder	2, 4, and 6
CC(=O)c1ccc2oc(=O)n(CCCCN3CCN(C4CCCCC4)CC3)c2c1	S2RSLDB381	S2R	Homo sapiens	=	1041	Ki	nM	S2RSLDB	7982549270489464	active	dual binder	2, 4, and 6
CC(C(=O)OC1CC2CCC(C1)N2C)c1ccc(Br)cc1	S2RSLDB432	S2R	Homo sapiens	=	6140	Ki	nM	S2RSLDB	6211831628858833	active	dual binder	2, 4, and 6
CC(C(=O)OC1CC2CCC(C1)N2C)c1ccc(Cl)c(Cl)c1	S2RSLDB337	S2R	Homo sapiens	=	3100	Ki	nM	S2RSLDB	6508638306165727	active	dual binder	2, 4, and 6
CC(C(=O)OC1CC2CCC(C1)N2C)c1ccc(Cl)cc1	S2RSLDB267	S2R	Homo sapiens	=	3290	Ki	nM	S2RSLDB	6482804102050026	active	dual binder	2, 4, and 6
CC(C)(C(=O)OCCN1CCN(c2ccc([N+](=O)[O-])c3nonc23)CC1)c1ccc(Cl)cc1	S2RSLDB630	S2R	Homo sapiens	=	2780	Ki	nM	S2RSLDB	6555955204081924	active	dual binder	2, 4, and 6
CC(C)(C)OC(=O)N1CCCC1CN[C@H]1CC[C@@](c2cc(F)ccc2F)(S(=O)(=O)c2ccc(Cl)cc2)CC1	CHEMBL4777443	S2R	Homo sapiens	=	9590	Ki	nM	ChEMBL	6018181392829336	active	dual binder	2, 4, and 6
CC(C)(C)Oc1cc(CCC(C)(C)N2Cc3c(F)ccc(F)c3C2)ccc1O	US10207991, Ex. Cpd. No. 74::US10611728, Example Compound 74	S2R	Homo sapiens	=	5500	Ki	nM	BindingDB	6259637310505756	active	dual binder	2, 4, and 6
CC(C)(C)Oc1cc(CCC(C)(C)N2Cc3ccc(S(C)(=O)=O)cc3C2)ccc1O	CHEMBL4846092	S2R	Homo sapiens	=	85	Ki	nM	ChEMBL	8070581074285707	active	dual binder	2, 4, and 6
CC(C)(C)Oc1cc(CCC(C)(C)N2Cc3cccc(F)c3C2)ccc1O	US10207991, Ex. Cpd. No. 58::US10611728, Example Compound 58	S2R	Homo sapiens	=	320	Ki	nM	BindingDB	7494850021680094	active	dual binder	2, 4, and 6
CC(C)(CCc1ccc(F)cc1)N1Cc2cc3c(cc2C1)OCO3	US10207991, Ex. Cpd. No. 36::US10611728, Example Compound 36	S2R	Homo sapiens	=	52	Ki	nM	BindingDB	82839966563652	active	dual binder	2, 4, and 6
CC(C)(CCc1ccc(F)cc1)N1Cc2ccc(F)cc2C1	US10207991, Ex. Cpd. No. 35::US10611728, Example Compound 35	S2R	Homo sapiens	=	36	Ki	nM	BindingDB	8443697499232712	active	dual binder	2, 4, and 6
CC(C)(CCc1ccc(O)c(OC(F)(F)F)c1)N1Cc2c(F)ccc(F)c2C1	US10207991, Ex. Cpd. No. 55::US10611728, Example Compound 55	S2R	Homo sapiens	=	3100	Ki	nM	BindingDB	6508638306165727	active	dual binder	2, 4, and 6
CC(C)(CCc1ccc(O)c(OC(F)(F)F)c1)N1Cc2ccc(S(C)(=O)=O)cc2C1	US10207991, Ex. Cpd. No. 61::US10611728, Example Compound 61	S2R	Homo sapiens	=	69	Ki	nM	BindingDB	8161150909262744	active	dual binder	2, 4, and 6
CC(C)(CCc1ccc(O)c(OC(F)(F)F)c1)N1Cc2cccc(F)c2C1	US10207991, Ex. Cpd. No. 54::US10611728, Example Compound 54	S2R	Homo sapiens	=	180	Ki	nM	BindingDB	7744727494896693	active	dual binder	2, 4, and 6
CC(C)(CCc1ccc(O)c(OC(F)(F)F)c1)N1Cc2cccc(S(C)(=O)=O)c2C1	US10207991, Ex. Cpd. No. 67::US10611728, Example Compound 67	S2R	Homo sapiens	=	81	Ki	nM	BindingDB	809151498112135	active	dual binder	2, 4, and 6
CC(C)=CCN1CCN(c2ccc3c(c2)[C@H]2C[C@@H]3CCN2C(=O)OCc2ccccc2)CC1	CHEMBL5270179	S2R	Homo sapiens	=	230	Ki	nM	ChEMBL	7638272163982407	active	dual binder	2, 4, and 6
CC(C)=CCN1CCN(c2ccc3c(c2)[C@H]2C[C@H]3CCN2C(=O)OCc2ccccc2)CC1	US11046670, Compound 30	S2R	Homo sapiens	=	230	Ki	nM	BindingDB	7638272163982407	active	dual binder	2, 4, and 6
CC(C)C(Sc1ccc(Cl)cc1)C(=O)OC1CC2CCC(C1)N2C	S2RSLDB475	S2R	Homo sapiens	=	3320	Ki	nM	S2RSLDB	6478861916295964	active	dual binder	2, 4, and 6
CC(C)Oc1cc(CCC(C)(C)N2Cc3cc4c(cc3C2)OCO4)ccc1O	US10207991, Ex. Cpd. No. 29::US10611728, Example Compound 29	S2R	Homo sapiens	=	130	Ki	nM	BindingDB	7886056647693163	active	dual binder	2, 4, and 6
CC(C)Oc1cc(CCC(C)(C)N2Cc3ccc(F)cc3C2)ccc1O	US10207991, Ex. Cpd. No. 27::US10611728, Example Compound 27	S2R	Homo sapiens	=	710	Ki	nM	BindingDB	7.14874e+16	active	dual binder	2, 4, and 6
CC(C)Oc1cc(CCC(C)(C)N2Cc3ccc(S(C)(=O)=O)cc3C2)ccc1O	US10207991, Ex. Cpd. No. 70::US10611728, Example Compound 70	S2R	Homo sapiens	=	90	Ki	nM	BindingDB	8045757490560675	active	dual binder	2, 4, and 6
CC(C)Oc1cc(CC[C@@H](C)N2Cc3ccc(S(C)(=O)=O)cc3C2)ccc1O	US10207991, Ex. Cpd. No. 69::US10611728, Example Compound 69	S2R	Homo sapiens	=	760	Ki	nM	BindingDB	7119186407719209	active	dual binder	2, 4, and 6
CC(C)Oc1cc(CC[C@@H](C)N2Cc3cccc(F)c3C2)ccc1O	US10207991, Ex. Cpd. No. 26::US10611728, Example Compound 26	S2R	Homo sapiens	=	410	Ki	nM	BindingDB	7387216143280264	active	dual binder	2, 4, and 6
CC(C)Oc1ccc(CC[C@@H](C)N2Cc3cc4c(cc3C2)OCO4)cc1OC(C)C	US10207991, Ex. Cpd. No. 40::US10611728, Example Compound 40	S2R	Homo sapiens	=	89	Ki	nM	BindingDB	8050609993355087	active	dual binder	2, 4, and 6
CC(C)Oc1ccc(CC[C@@H](C)N2Cc3ccc(F)cc3C2)cc1OC(C)C	US10207991, Ex. Cpd. No. 38::US10611728, Example Compound 38	S2R	Homo sapiens	=	210	Ki	nM	BindingDB	767778070526608	active	dual binder	2, 4, and 6
CC(CCCn1c(=O)sc2ccccc21)N1CCN(C2CCCCC2)CC1	S2RSLDB427	S2R	Homo sapiens	=	315	Ki	nM	S2RSLDB	85016894462104	active	dual binder	2, 4, and 6
CC(CCCn1c(=S)sc2ccccc21)N1CCN(C2CCCCC2)CC1	S2RSLDB263	S2R	Homo sapiens	=	99	Ki	nM	S2RSLDB	900436480540245	active	dual binder	2, 4, and 6
CC(COC1CC2CCC(C1)N2C)Oc1ccc(Cl)cc1	S2RSLDB567	S2R	Homo sapiens	=	1000	Ki	nM	S2RSLDB	70	active	dual binder	2, 4, and 6
CC(COC1CC2CCC(C1)N2C)c1ccc(Br)cc1	S2RSLDB352	S2R	Homo sapiens	=	687	Ki	nM	S2RSLDB	716304326294045	active	dual binder	2, 4, and 6
CC(Oc1ccc(C(C)(C)C)cc1)C(=O)OC1CC2CCC(C1)N2C	S2RSLDB538	S2R	Homo sapiens	=	2750	Ki	nM	S2RSLDB	6560667306169737	active	dual binder	2, 4, and 6
CC(Oc1ccc(Cl)c(Cl)c1)C(=O)OC1CC2CCC(C1)N2C	S2RSLDB437	S2R	Homo sapiens	=	3200	Ki	nM	S2RSLDB	6494850021680094	active	dual binder	2, 4, and 6
CC(Sc1ccc(Br)cc1)C(=O)OC1CC2CCC(C1)N2C	S2RSLDB325	S2R	Homo sapiens	=	3210	Ki	nM	S2RSLDB	6493494967595128	active	dual binder	2, 4, and 6
CC(Sc1ccccc1)C(=O)OC1CC2CCC(C1)N2C	S2RSLDB351	S2R	Homo sapiens	=	3170	Ki	nM	S2RSLDB	6498940737782249	active	dual binder	2, 4, and 6
CC1(C)C2CC[C@@]1(C)CN(CCC1CCCCC1)C2	S2RSLDB320	S2R	Homo sapiens	=	23	Ki	nM	S2RSLDB	9638272163982408	active	dual binder	2, 4, and 6
CC1(C)C2CC[C@]1(C)CN(C1CCCCC1)C2	S2RSLDB431	S2R	Homo sapiens	=	11	Ki	nM	S2RSLDB	8958607314841775	active	dual binder	2, 4, and 6
CC1(C)C2CC[C@]1(C)CN(CCC1C3CC4CC(C3)CC1C4)C2	S2RSLDB327	S2R	Homo sapiens	=	77	Ki	nM	S2RSLDB	9113509274827518	active	dual binder	2, 4, and 6
CC1(C)C2CC[C@]1(C)CN(CCC1CCCC1)C2	S2RSLDB455	S2R	Homo sapiens	=	7	Ki	nM	S2RSLDB	9154901959985744	active	dual binder	2, 4, and 6
CC1(C)C2CC[C@]1(C)CN(CCC1CCCCC1)C2	S2RSLDB285	S2R	Homo sapiens	=	28	Ki	nM	S2RSLDB	955284196865778	active	dual binder	2, 4, and 6
CC1(C)C2CC[C@]1(C)CN(CCC1CCCCCCC1)C2	S2RSLDB269	S2R	Homo sapiens	=	33	Ki	nM	S2RSLDB	9481486060122112	active	dual binder	2, 4, and 6
CC1(C)CCCN(CCC2CCCc3ccccc32)C1	S2RSLDB505	S2R	Homo sapiens	=	411	Ki	nM	S2RSLDB	7386158178123931	active	dual binder	2, 4, and 6
CC1(C)CCCN(CCCC2CCCc3ccccc32)C1	S2RSLDB492	S2R	Homo sapiens	=	1350	IC50	nM	S2RSLDB	6.86967e+16	active	dual binder	2, 4, and 6
CC1(C)CCCN(CCCC2CCc3ccccc32)C1	S2RSLDB594	S2R	Homo sapiens	=	261	Ki	nM	S2RSLDB	7583359492661719	active	dual binder	2, 4, and 6
CC1(C)CCCN(CCCc2cccc3ccc(O)cc23)C1	S2RSLDB502	S2R	Homo sapiens	=	4120	Ki	nM	S2RSLDB	6.3851e+16	active	dual binder	2, 4, and 6
CC1(C)SCC(CN2CCC(Cc3ccccc3)CC2)S1.O=C(O)C(=O)O	CHEMBL4647871	S2R	Homo sapiens	=	59	Ki	nM	ChEMBL	9229147988357856	active	dual binder	2, 4, and 6
CC1(C)SCC(CN2CCN(Cc3ccccc3)CC2)S1.O=C(O)C(=O)O.O=C(O)C(=O)O	CHEMBL4633444	S2R	Homo sapiens	=	33	Ki	nM	ChEMBL	8481486060122112	active	dual binder	2, 4, and 6
CC1CCN(C(=O)c2ccc(CN3CCN(c4ccccc4)CC3)cc2)CC1	A_2	S2R	Homo sapiens	=	9886	Ki	nM	in-house	7004979393875242	active	dual binder	2, 4, and 6
CCC(=O)c1ccc2c(c1)sc(=O)n2CCN1CCN(C2CCCCC2)CC1	S2RSLDB499	S2R	Homo sapiens	=	373	Ki	nM	S2RSLDB	8428291168191313	active	dual binder	2, 4, and 6
CCC(COC1CC2CCC(C1)N2C)Oc1ccc(Cl)cc1	S2RSLDB463	S2R	Homo sapiens	=	985	Ki	nM	S2RSLDB	7006563769502388	active	dual binder	2, 4, and 6
CCCC(CCC)c1nc2c(Nc3ccc(Cl)c(Cl)c3)nc3ccccc3c2[nH]1	CHEMBL5173661	S2R	Homo sapiens	=	13600	Ki	nM	ChEMBL	5866461091629782	active	dual binder	2, 4, and 6
CCCCCCCc1ccc2c(c1)sc(=O)n2CCCCN1CCN(C2CCCCC2)CC1	S2RSLDB533	S2R	Homo sapiens	=	2929	Ki	nM	S2RSLDB	7533280628318401	active	dual binder	2, 4, and 6
CCCCc1ccc(C(=O)NCCCN(C)Cc2ccccc2)cc1	CHEMBL4161016	S2R	Homo sapiens	=	490	Ki	nM	ChEMBL	7309803919971486	active	dual binder	2, 4, and 6
CCCCc1ccc(NC(=O)OC2CC3CCCC(C2)N3Cc2ccccc2)cc1	S2RSLDB526	S2R	Homo sapiens	=	264	Ki	nM	S2RSLDB	7578396073130169	active	dual binder	2, 4, and 6
CCCN1CCN(c2ccc(C3CCCCN3C(=O)OCc3ccccc3)cc2)CC1	CHEMBL5206383	S2R	Homo sapiens	=	1514	Ki	nM	ChEMBL	7819874124835946	active	dual binder	2, 4, and 6
CCCN1CCN(c2ccc3c(c2)C2CC3CCN2C(=O)OCc2ccccc2)CC1	CHEMBL5175530	S2R	Homo sapiens	=	7943	Ki	nM	ChEMBL	8100015437450608	active	dual binder	2, 4, and 6
CCCN1CCN(c2ccc3c(c2)CN(C(=O)OCc2ccccc2)C3)CC1	US10954217, Example Table 3.A5	S2R	Homo sapiens	=	770	Ki	nM	BindingDB	7113509274827518	active	dual binder	2, 4, and 6
CCCN1CCN(c2ccc3c(c2)CN(C(=O)OCc2ccccc2)CCC3)CC1	US10954217, Example Table 3.A37	S2R	Homo sapiens	=	140	Ki	nM	BindingDB	7853871964321762	active	dual binder	2, 4, and 6
CCCN1CCN(c2cccc(C3CCCCN3C(=O)OCc3ccccc3)c2)CC1	CHEMBL5208940	S2R	Homo sapiens	=	140	Ki	nM	ChEMBL	7853871964321762	active	dual binder	2, 4, and 6
CCCN1CCN(c2cccc(C3CN(C)CCN3C(=O)OCc3ccccc3)c2)CC1	CHEMBL5189037	S2R	Homo sapiens	=	5420	Ki	nM	ChEMBL	6266000713461613	active	dual binder	2, 4, and 6
CCCN1CCNC(c2cccc(C3COCCN3C(=O)OCc3ccccc3)c2)C1	CHEMBL5170591	S2R	Homo sapiens	=	790	Ki	nM	ChEMBL	7102372908709558	active	dual binder	2, 4, and 6
CCCc1ccc2c(c1)oc(=O)n2CCN1CCN(C2CCCCC2)CC1	S2RSLDB493	S2R	Homo sapiens	=	402	Ki	nM	S2RSLDB	839577394691553	active	dual binder	2, 4, and 6
CCCc1ccc2c(c1)sc(=O)n2CCN1CCN(C2CCCCC2)CC1	S2RSLDB416	S2R	Homo sapiens	=	485	Ki	nM	S2RSLDB	8314258261397736	active	dual binder	2, 4, and 6
CCCn1nc(C(=O)N(C)C)c2c1CCC(NCCc1ccc(C(F)(F)F)cc1)C2	CHEMBL4540551	S2R	Homo sapiens	=	63096	Ki	nM	ChEMBL	6199998172182031	active	dual binder	2, 4, and 6
CCCn1nc(C(=O)N(C)C)c2c1CCC(NCCc1ccc3c(c1)OCO3)C2	CHEMBL4562667	S2R	Homo sapiens	=	39811	Ki	nM	ChEMBL	6399996913372259	active	dual binder	2, 4, and 6
CCCn1nc(C(=O)N(C)C)c2c1CCC(NCc1ccc(F)cc1)C2	CHEMBL4458579	S2R	Homo sapiens	=	199526	Ki	nM	ChEMBL	5700000503883016	active	dual binder	2, 4, and 6
CCN(CC)CCCC(C)Nc1ccnc2cc(Cl)ccc12	CHEMBL76	S2R	Homo sapiens	=	50119	Ki	nM	ChEMBL	6299997602857746	active	dual binder	2, 4, and 6
CCN(CCCCc1cn(-c2ccc(F)cc2)c2ccccc12)C1CCc2c1ccc(OC)c2OC	S2RSLDB471	S2R	Homo sapiens	=	276	Ki	nM	S2RSLDB	7559090917934782	active	dual binder	2, 4, and 6
CCN(CCCCc1cn(-c2ccc(F)cc2)c2ccccc12)[C@@H]1CCc2c1ccc(OC)c2OC	S2RSLDB389	S2R	Homo sapiens	=	352	Ki	nM	S2RSLDB	7453457336521869	active	dual binder	2, 4, and 6
CCN(CCCCc1cn(-c2ccc(F)cc2)c2ccccc12)[C@H]1CCc2c1ccc(OC)c2OC	S2RSLDB435	S2R	Homo sapiens	=	190	Ki	nM	S2RSLDB	7721246399047171	active	dual binder	2, 4, and 6
CCN(CCO)CCCC(C)Nc1ccnc2cc(Cl)ccc12	CHEMBL1535	S2R	Homo sapiens	=	10000	Ki	nM	ChEMBL	60	active	dual binder	2, 4, and 6
CCN1CCN(Cc2cccc3ccccc23)[C@@H](CCO)C1	CHEMBL5279451	S2R	Homo sapiens	=	160	Ki	nM	ChEMBL	7795880017344075	active	dual binder	2, 4, and 6
CCN1CCN(Cc2cccc3ccccc23)[C@H](CCO)C1	CHEMBL5291247	S2R	Homo sapiens	=	370	Ki	nM	ChEMBL	7431798275933005	active	dual binder	2, 4, and 6
CCN1CCN(c2ccc3c(c2)CN(C(=O)OCc2ccccc2)CC3)CC1	US10954217, Example Table 3.A23	S2R	Homo sapiens	=	850	Ki	nM	BindingDB	7070581074285707	active	dual binder	2, 4, and 6
CCN1CCN(c2ccc3c(c2)CN(C(=O)OCc2ccccc2)CCC3)CC1	US10954217, Example Table 3.A35	S2R	Homo sapiens	=	310	Ki	nM	BindingDB	7508638306165727	active	dual binder	2, 4, and 6
CCOC(=O)CCN1CCN(c2ccc3c(c2)CN(C(=O)OCc2ccccc2)C3)CC1	CHEMBL4174189::US10954217, Example 00231	S2R	Homo sapiens	=	1340	Ki	nM	BindingDB	6872895201635193	active	dual binder	2, 4, and 6
CCOC(=O)CCN1CCN(c2ccc3c(c2)CN(C(=O)OCc2ccccc2)CC3)CC1	CHEMBL4169689::US10954217, Example 00243	S2R	Homo sapiens	=	1980	Ki	nM	BindingDB	6703334809738469	active	dual binder	2, 4, and 6
CCOC(=O)CCN1CCN(c2ccc3c(c2)CN(C(=O)OCc2ccccc2)CCC3)CC1	CHEMBL4159034::US10954217, Example 00266	S2R	Homo sapiens	=	830	Ki	nM	BindingDB	7080921907623926	active	dual binder	2, 4, and 6
CCOC(=O)CCN1CCN(c2cccc(C3CCCCN3C(=O)OCc3ccccc3)c2)CC1	CHEMBL5184025	S2R	Homo sapiens	=	900	Ki	nM	ChEMBL	7045757490560675	active	dual binder	2, 4, and 6
CCSC[C@H]1O[C@@H](n2cnc3c(NC(C4CCC4)C4CCC4)ncnc32)[C@H](O)[C@@H]1O	CHEMBL4436917	S2R	Homo sapiens	=	6420	Ki	nM	ChEMBL	6192464971931146	active	dual binder	2, 4, and 6
CC[C@H]1c2c(ccc3ccccc23)OC[C@@]1(C)N	CHEMBL4513930	S2R	Homo sapiens	=	199526	Ki	nM	ChEMBL	5700000503883016	active	dual binder	2, 4, and 6
CC[C@H]1c2ccc3ccccc3c2OC[C@@]1(C)N	CHEMBL4583909	S2R	Homo sapiens	=	31623	Ki	nM	ChEMBL	6499996931948306	active	dual binder	2, 4, and 6
CC[C@H]1c2ccccc2N(c2ccccc2)C[C@@]1(C)N	CHEMBL4572167	S2R	Homo sapiens	=	63096	Ki	nM	ChEMBL	6199998172182031	active	dual binder	2, 4, and 6
CCc1ccc(C(C)C)cc1NC(=O)OC1CC2CCCC(C1)N2Cc1ccccc1	S2RSLDB368	S2R	Homo sapiens	=	59	Ki	nM	S2RSLDB	8229147988357855	active	dual binder	2, 4, and 6
CCc1ccc(NC(=O)OC2CC3CCC(C2)N3Cc2ccccc2)cc1	S2RSLDB478	S2R	Homo sapiens	=	121	Ki	nM	S2RSLDB	791721462968355	active	dual binder	2, 4, and 6
CCc1ccc(NC(=O)OC2CC3CCCC(C2)N3Cc2ccccc2)cc1	S2RSLDB571	S2R	Homo sapiens	=	146	Ki	nM	S2RSLDB	7835647144215563	active	dual binder	2, 4, and 6
CN(C)C(=O)COC(=O)c1cc(-c2ccc([C@@H]3C[C@@H]4C[C@H]3NC4=O)cc2)c2ccc(-c3ccc(C(F)(F)F)cc3)cc2c1	CHEMBL5086569	S2R	Homo sapiens	=	32000	Ki	nM	ChEMBL	5494850021680094	active	dual binder	2, 4, and 6
CN(C)C(=O)c1cccc2c1CN(C(C)(C)CCc1ccc(O)c(OC(F)(F)F)c1)C2	US10207991, Ex. Cpd. No. 57::US10611728, Example Compound 57	S2R	Homo sapiens	=	950	Ki	nM	BindingDB	7022276394711152	active	dual binder	2, 4, and 6
CN(C)CC#Cc1ccc(OCCCc2sc(N3CCc4cccc(C(=O)Nc5nc6ccccc6s5)c4C3)nc2C(=O)O)c(F)c1	CHEMBL3342332	S2R	Homo sapiens	=	80612	Ki	nM	ChEMBL	6093600303779699	active	dual binder	2, 4, and 6
CN(C)c1ccc2c(c1)C(=O)N(Oc1cccc3c1CCCC3CCCN1CCN(C3CCCCC3)CC1)C2=O	CHEMBL5272035	S2R	Homo sapiens	=	69	Ki	nM	ChEMBL	8161150909262744	active	dual binder	2, 4, and 6
CN(CC1CCCCC1)C1C2C3CC4C5C3CC2C5C41	S2RSLDB583	S2R	Homo sapiens	=	140	Ki	nM	S2RSLDB	7853871964321762	active	dual binder	2, 4, and 6
CN(CCCCN(C)CCc1ccc(Cl)c(Cl)c1)CCCCN1CCCC1	S2RSLDB254	S2R	Homo sapiens	=	1150	Ki	nM	S2RSLDB	6939302159646388	active	dual binder	2, 4, and 6
CN(CCCCc1cn(-c2ccc(F)cc2)c2ccccc12)Cc1cccc(Cl)c1	S2RSLDB283	S2R	Homo sapiens	=	256	Ki	nM	S2RSLDB	759176003468815	active	dual binder	2, 4, and 6
CN(CCCN(C)CCc1ccc(Cl)c(Cl)c1)CCCN1CCCC1	S2RSLDB334	S2R	Homo sapiens	=	149	Ki	nM	S2RSLDB	7826813731587726	active	dual binder	2, 4, and 6
CN(CCCN1CCCC1)CCN(C)Cc1ccc(Cl)c(Cl)c1	S2RSLDB516	S2R	Homo sapiens	=	183	Ki	nM	S2RSLDB	773754891026957	active	dual binder	2, 4, and 6
CN(CCCNC(=O)c1cc(Cl)cc(Cl)c1)Cc1ccccc1	CHEMBL4168782	S2R	Homo sapiens	=	480	Ki	nM	ChEMBL	7318758762624412	active	dual binder	2, 4, and 6
CN(CCCNC(=O)c1ccc2ccccc2c1)Cc1ccccc1	CHEMBL5186843	S2R	Homo sapiens	=	1060	Ki	nM	ChEMBL	697469413473523	active	dual binder	2, 4, and 6
CN(CCCNC(=O)c1ccc2ccccc2n1)Cc1ccccc1	CHEMBL5201355	S2R	Homo sapiens	=	210	Ki	nM	ChEMBL	767778070526608	active	dual binder	2, 4, and 6
CN(CCCc1cccc(F)c1)[C@H]1C2C3CC4C2C(=O)C2C4C3C21	S2RSLDB356	S2R	Homo sapiens	=	300	Ki	nM	S2RSLDB	7522878745280337	active	dual binder	2, 4, and 6
CN(CCCc1ccccc1)[C@@H]1CCCC[C@H]1O	S2RSLDB422	S2R	Homo sapiens	=	67	Ki	nM	S2RSLDB	8173925197299173	active	dual binder	2, 4, and 6
CN(CCCn1c(=O)oc2cc3c(cc21)C(c1ccc(Cl)cc1)CC3=O)Cc1ccccc1	S2RSLDB406	S2R	Homo sapiens	=	500	Ki	nM	S2RSLDB	7301029995663981	active	dual binder	2, 4, and 6
CN(CCc1ccc(Cl)c(Cl)c1)CCN(C)CCN(C)CCN(C)CCN1CCCC1	S2RSLDB541	S2R	Homo sapiens	=	1620	Ki	nM	S2RSLDB	6790484985457369	active	dual binder	2, 4, and 6
CN(CCc1ccc(Cl)c(Cl)c1)CCN(C)CCN(C)CCN1CCCC1	S2RSLDB480	S2R	Homo sapiens	=	536	Ki	nM	S2RSLDB	727083521030723	active	dual binder	2, 4, and 6
CN(CCc1cccc(F)c1)[C@H]1C2C3CC4C2C(=O)C2C4C3C21	S2RSLDB295	S2R	Homo sapiens	=	550	Ki	nM	S2RSLDB	7259637310505756	active	dual binder	2, 4, and 6
CN(CCc1ccccc1)C1C2C3CC4C2C(=O)C2C4C3C21	S2RSLDB346	S2R	Homo sapiens	=	1720	Ki	nM	S2RSLDB	6764471553092451	active	dual binder	2, 4, and 6
CN(Cc1ccc2c(c1)OCO2)C1C2C3CC4C5C3CC2C5C41	S2RSLDB397	S2R	Homo sapiens	=	620	Ki	nM	S2RSLDB	7207608310501746	active	dual binder	2, 4, and 6
CN(Cc1cccc(F)c1)[C@H]1C2C3CC4C2C(=O)C2C4C3C21	S2RSLDB500	S2R	Homo sapiens	=	1680	Ki	nM	S2RSLDB	6774690718274137	active	dual binder	2, 4, and 6
CN(Cc1ccccc1)[C@H]1C2C3CC4C2C(=O)C2C4C3C21	S2RSLDB438	S2R	Homo sapiens	=	2170	Ki	nM	S2RSLDB	6663540266151471	active	dual binder	2, 4, and 6
CN1CC2(CCN(CCCC(=O)c3ccc(F)cc3)CC2)c2ccccc21	S2RSLDB497	S2R	Homo sapiens	=	608	Ki	nM	S2RSLDB	7216096420727265	active	dual binder	2, 4, and 6
CN1CC2(CCN(C[C@H](O)Cc3ccc(Br)cc3)CC2)c2ccccc21	S2RSLDB275	S2R	Homo sapiens	=	229	Ki	nM	S2RSLDB	7640164517660112	active	dual binder	2, 4, and 6
CN1CC2(CCN(C[C@H](O)c3cccc(Br)c3)CC2)c2ccccc21	S2RSLDB332	S2R	Homo sapiens	=	992	Ki	nM	S2RSLDB	7.00349e+16	active	dual binder	2, 4, and 6
CN1CCC2(c3cccc(O)c3)CC(=O)/C(=C/c3cccc(Cl)c3)C1C2	S2RSLDB535	S2R	Homo sapiens	=	345	Ki	nM	S2RSLDB	7462180904926726	active	dual binder	2, 4, and 6
CN1CCC[C@@H]1CCO[C@](C)(c1ccccc1)c1ccc(Cl)cc1	CHEMBL1626	S2R	Homo sapiens	=	2512	Ki	nM	ChEMBL	7599980364934842	active	dual binder	2, 4, and 6
CN1CCN(C(=O)C(C)(C)c2ccc(C(=O)Nc3cn4cc(-c5cc(C(C)(C)C)cc(C(C)(C)C)c5)ccc4n3)cc2)CC1	CHEMBL4576555	S2R	Homo sapiens	=	4119	Ki	nM	ChEMBL	6385208208043583	active	dual binder	2, 4, and 6
CN1CCN(C(=O)OCc2ccccc2)C(c2cccc(N3CCN(C4CCCC4)CC3)c2)C1	CHEMBL5185602	S2R	Homo sapiens	=	1905	Ki	nM	ChEMBL	7720105019988362	active	dual binder	2, 4, and 6
CN1CCN(C(=O)OCc2ccccc2)C(c2cccc(N3CCN(CCCO)CC3)c2)C1	CHEMBL5181506	S2R	Homo sapiens	=	5540	Ki	nM	ChEMBL	6.25649e+16	active	dual binder	2, 4, and 6
CN1CCN(c2ccc3c(c2)CCCN(C(=O)OCc2ccccc2)C3)CC1	US10954217, Example Table 3.A34	S2R	Homo sapiens	=	5280	Ki	nM	BindingDB	6277366077466188	active	dual binder	2, 4, and 6
CN1CCN(c2ccc3c(c2)CCN(C(=O)OCc2ccccc2)C3)CC1	US10954217, Example KTL-01-Table 3.A15	S2R	Homo sapiens	=	6140	Ki	nM	BindingDB	6211831628858833	active	dual binder	2, 4, and 6
CN1CCN(c2ccc3c(c2)CN(C(=O)OCc2ccccc2)CC3)CC1	CHEMBL4174128::US10954217, Example 00244	S2R	Homo sapiens	=	1290	Ki	nM	BindingDB	6889410289700751	active	dual binder	2, 4, and 6
CN1CCN(c2ccc3c(c2)CN(C(=O)OCc2ccccc2)CCC3)CC1	CHEMBL4166883::US10954217, Example 00256	S2R	Homo sapiens	=	1510	Ki	nM	BindingDB	682102305270683	active	dual binder	2, 4, and 6
CN1CCN(c2ccc3c(c2)CN(S(=O)(=O)c2cc(Cl)cc(Cl)c2)C3)CC1	US10954217, Example KTL-01-253	S2R	Homo sapiens	=	950	Ki	nM	BindingDB	7022276394711152	active	dual binder	2, 4, and 6
CN1CCN(c2ccc3c(c2)CN(S(=O)(=O)c2cc(Cl)cc(Cl)c2)CC3)CC1	US10954217, Example KTL-01-257	S2R	Homo sapiens	=	270	Ki	nM	BindingDB	7568636235841013	active	dual binder	2, 4, and 6
CN1CCN(c2ccc3c(c2)CN(S(=O)(=O)c2cc(Cl)cc(Cl)c2)CCC3)CC1	US10954217, Example Table 3.A40	S2R	Homo sapiens	=	520	Ki	nM	BindingDB	72839966563652	active	dual binder	2, 4, and 6
CN1CCN(c2ccc3c(c2)[C@H]2C[C@@H]3CCN2C(=O)CCc2ccccc2)CC1	S2RSLDB646	S2R	Homo sapiens	=	3570	Ki	nM	S2RSLDB	6447331783887806	active	dual binder	2, 4, and 6
CN1CCN(c2ccc3c(c2)[C@H]2C[C@@H]3CCN2C(=O)OCc2ccccc2)CC1	CHEMBL4176080	S2R	Homo sapiens	=	710	Ki	nM	ChEMBL	7.14874e+16	active	dual binder	2, 4, and 6
CN1CCN(c2ccc3c(c2)[C@H]2C[C@H]3CCN2C(=O)CCc2ccccc2)CC1	US11046670, Compound 36	S2R	Homo sapiens	=	3570	Ki	nM	BindingDB	6447331783887806	active	dual binder	2, 4, and 6
CN1CC[C@@]23CCCC[C@@H]2[C@@H]1Cc1ccc(C(C)(F)F)cc13	CHEMBL5091124	S2R	Homo sapiens	=	8260	Ki	nM	ChEMBL	6083019952679618	active	dual binder	2, 4, and 6
CN1CC[C@@]23CCCC[C@@H]2[C@@H]1Cc1ccc(C(F)(F)F)cc13	CHEMBL5086545	S2R	Homo sapiens	=	8850	Ki	nM	ChEMBL	6053056729302175	active	dual binder	2, 4, and 6
CN1CC[C@@]23CCCC[C@@H]2[C@@H]1Cc1ccc(C(F)F)cc13	CHEMBL5081803	S2R	Homo sapiens	=	3530	Ki	nM	ChEMBL	6452225294612178	active	dual binder	2, 4, and 6
CN1CC[C@@]23CCCC[C@@H]2[C@@H]1Cc1ccc(OC(F)(F)F)cc13	CHEMBL5078388	S2R	Homo sapiens	=	8330	Ki	nM	ChEMBL	6079354998593212	active	dual binder	2, 4, and 6
CN1CC[C@@]23CCCC[C@@H]2[C@@H]1Cc1ccc(OC(F)F)cc13	CHEMBL5093316	S2R	Homo sapiens	=	12810	Ki	nM	ChEMBL	5892450870255313	active	dual binder	2, 4, and 6
CN1CC[C@H]2C[C@@H]1c1cc(-c3ccc(C(F)(F)F)cc3)ccc12	S2RSLDB639	S2R	Homo sapiens	=	430	Ki	nM	S2RSLDB	7366531544420414	active	dual binder	2, 4, and 6
CN1CC[C@H]2c3cccc(-c4ccccc4)c3OC[C@]21C	CHEMBL4473697	S2R	Homo sapiens	=	31623	Ki	nM	ChEMBL	6499996931948306	active	dual binder	2, 4, and 6
CN1CC[C@H]2c3ccccc3N(c3ccccc3)C[C@]21C	CHEMBL4459009	S2R	Homo sapiens	=	15849	Ki	nM	ChEMBL	6799998134593398	active	dual binder	2, 4, and 6
CN1CCn2nc3c(c2C1=O)CC(NCc1ccc(F)cc1)CC3	CHEMBL4745019	S2R	Homo sapiens	=	10000	Ki	nM	ChEMBL	60	active	dual binder	2, 4, and 6
CN[C@@]1(c2ccccc2Cl)CCCCC1NCCCN1CCCC1	US11426411, Example 2b	S2R	Homo sapiens	=	3050	Ki	nM	BindingDB	6515700160653214	active	dual binder	2, 4, and 6
CN[C@@]1(c2ccccc2Cl)CCCC[C@@H]1NCCCN1CCCC1	US11007200, Example 2b	S2R	Homo sapiens	=	3050	Ki	nM	BindingDB	6515700160653214	active	dual binder	2, 4, and 6
CN[C@@]1(c2ccccc2Cl)CCCC[C@@H]1NCCCN1CCN(C)CC1	US11007200, Example 13b::US11426411, Example 13b	S2R	Homo sapiens	=	4350	Ki	nM	BindingDB	6361510743045363	active	dual binder	2, 4, and 6
CN[C@@]1(c2ccccc2Cl)CCCC[C@@H]1NCCCc1ccc(F)cc1	US11007200, Example 3b::US11426411, Example 3b	S2R	Homo sapiens	=	6750	Ki	nM	BindingDB	6170696227168975	active	dual binder	2, 4, and 6
CN[C@@]1(c2ccccc2Cl)CCCC[C@@H]1NCCCc1ccccc1	US11007200, Example 4b::US11426411, Example 4b	S2R	Homo sapiens	=	4260	Ki	nM	BindingDB	6370590400897281	active	dual binder	2, 4, and 6
CN[C@]1(c2ccccc2Cl)CCCC[C@@H]1NCCCN1CCCC1	US11007200, Example 2a::US11426411, Example 2a	S2R	Homo sapiens	=	598	Ki	nM	BindingDB	7223298816011589	active	dual binder	2, 4, and 6
CN[C@]1(c2ccccc2Cl)CCCC[C@@H]1NCCCN1CCN(C)CC1	US11007200, Example 13a::US11426411, Example 13a	S2R	Homo sapiens	=	980	Ki	nM	BindingDB	7008773924307505	active	dual binder	2, 4, and 6
CN[C@]1(c2ccccc2Cl)CCCC[C@@H]1NCCCc1ccc(F)cc1	US11007200, Example 3a::US11426411, Example 3a	S2R	Homo sapiens	=	180	Ki	nM	BindingDB	7744727494896693	active	dual binder	2, 4, and 6
CN[C@]1(c2ccccc2Cl)CCCC[C@@H]1NCCCc1ccccc1	US11007200, Example 4a::US11426411, Example 4a	S2R	Homo sapiens	=	155	Ki	nM	BindingDB	7809668301829708	active	dual binder	2, 4, and 6
COC(=O)C1(c2ccccc2)CC1CNC(C)C12CC3CC(CC(C3)C1)C2	S2RSLDB467	S2R	Homo sapiens	=	452	Ki	nM	S2RSLDB	7.34486e+16	active	dual binder	2, 4, and 6
COC(=O)[C@]1(c2ccccc2)C[C@@H]1CNC12CC3CC(CC(C3)C1)C2	S2RSLDB319	S2R	Homo sapiens	=	394	Ki	nM	S2RSLDB	7404503778174426	active	dual binder	2, 4, and 6
COC[C@H](CCc1ccc(Cl)c(Cl)c1)N1Cc2ccc(F)cc2C1	US10207991, Ex. Cpd. No. 46::US10611728, Example Compound 46	S2R	Homo sapiens	=	1600	Ki	nM	BindingDB	6795880017344075	active	dual binder	2, 4, and 6
CO[C@@H](C)c1c(Nc2ccc([C@@H](N(C)C(=O)C3CCS(=O)(=O)CC3)C(F)(F)F)cc2)cnc2cc(Cl)nn12	CHEMBL4584981	S2R	Homo sapiens	=	88982	Ki	nM	ChEMBL	6050697837077497	active	dual binder	2, 4, and 6
COc1c(-c2ccc(CN3Cc4ccccc4C3)[nH]2)cc(Br)c2ccccc12	S2RSLDB392	S2R	Homo sapiens	=	870	Ki	nM	S2RSLDB	7060480747381382	active	dual binder	2, 4, and 6
COc1c(C(=O)NC2CCN(C3C4CC5CC(C4)CC3C5)CC2)cc(Br)c2ccccc12	S2RSLDB465	S2R	Homo sapiens	=	550	Ki	nM	S2RSLDB	7259637310505756	active	dual binder	2, 4, and 6
COc1c(C(=O)NC[C@H]2CCCN2C2C3CC4CC(C3)CC2C4)cc(Br)c2ccccc12	S2RSLDB569	S2R	Homo sapiens	=	3170	Ki	nM	S2RSLDB	6498940737782249	active	dual binder	2, 4, and 6
COc1c(C(=O)NC[C@H]2CCCN2C2CCCCCC2)cc(Br)c2ccccc12	S2RSLDB588	S2R	Homo sapiens	=	570	Ki	nM	S2RSLDB	7244125144327507	active	dual binder	2, 4, and 6
COc1c(C(=O)NC[C@H]2CCCN2Cc2ccccc2)cc(Br)c2ccccc12	S2RSLDB579	S2R	Homo sapiens	=	2070	Ki	nM	S2RSLDB	6684029654543083	active	dual binder	2, 4, and 6
COc1c(C(=O)N[C@H]2CCN(C3C4CCCC3CCC4)C2)cc(Br)c2ccccc12	S2RSLDB419	S2R	Homo sapiens	=	1370	Ki	nM	S2RSLDB	6863279432843593	active	dual binder	2, 4, and 6
COc1cc(Br)cc(-c2ccc(CN3Cc4ccccc4C3)[nH]2)c1OC	S2RSLDB558	S2R	Homo sapiens	=	3070	Ki	nM	S2RSLDB	6512861624522813	active	dual binder	2, 4, and 6
COc1cc(Br)cc(-c2ncc(CN3CCC(c4ccccc4)CC3)[nH]2)c1OC	S2RSLDB549	S2R	Homo sapiens	=	4120	Ki	nM	S2RSLDB	6.3851e+16	active	dual binder	2, 4, and 6
COc1cc(Br)cc(C(=O)NCCCCN2CCc3cc4c(cc3C2)OCO4)c1OC	S2RSLDB379	S2R	Homo sapiens	=	207	Ki	nM	S2RSLDB	7684029654543083	active	dual binder	2, 4, and 6
COc1cc(Br)cc(C(=O)NCCCN2CCN(C3CCCCC3)CC2)c1OC	S2RSLDB565	S2R	Homo sapiens	=	212	Ki	nM	S2RSLDB	7673664139071248	active	dual binder	2, 4, and 6
COc1cc(CCC(C)(C)N2Cc3cc4c(cc3C2)OCO4)ccc1OCCO	US10207991, Ex. Cpd. No. 47::US10611728, Example Compound 47	S2R	Homo sapiens	=	1400	Ki	nM	BindingDB	6853871964321762	active	dual binder	2, 4, and 6
COc1cc(CCC(C)(C)N2Cc3cccc(F)c3C2)ccc1O	US10207991, Ex. Cpd. No. 53::US10611728, Example Compound 53	S2R	Homo sapiens	=	170	Ki	nM	BindingDB	7769551078621726	active	dual binder	2, 4, and 6
COc1cc(CCC(C)(C)N2Cc3cccc(F)c3C2)ccc1OCCO	US10207991, Ex. Cpd. No. 44::US10611728, Example Compound 44	S2R	Homo sapiens	=	1400	Ki	nM	BindingDB	6853871964321762	active	dual binder	2, 4, and 6
COc1cc(CCN2CCN(CCCc3ccccc3)CC2)ccc1OCc1ccccc1	S2RSLDB559	S2R	Homo sapiens	=	1643	Ki	nM	S2RSLDB	7784362436564939	active	dual binder	2, 4, and 6
COc1cc(CCNc2nc(C#Cc3ccccc3)nc3c2ncn3[C@H]2[C@H](O)[C@H](O)[C@@H]3C[C@@H]32)ccc1O	CHEMBL4571380	S2R	Homo sapiens	=	19800	Ki	nM	ChEMBL	5703334809738469	active	dual binder	2, 4, and 6
COc1cc(CC[C@@H](C)N2Cc3cc(OC)c(OC)cc3C2)ccc1O	US10207991, Ex. Cpd. No. 7::US10611728, Example Compound 7	S2R	Homo sapiens	=	680	Ki	nM	BindingDB	7167491087293763	active	dual binder	2, 4, and 6
COc1cc(CC[C@@H](C)N2Cc3cc4c(cc3C2)OCO4)ccc1OCCO	US10207991, Ex. Cpd. No. 52::US10611728, Example Compound 52	S2R	Homo sapiens	=	5400	Ki	nM	BindingDB	6267606240177032	active	dual binder	2, 4, and 6
COc1cc(CC[C@@H](C)N2Cc3ccc(Cl)cc3C2)ccc1O	US10207991, Ex. Cpd. No. 1::US10611728, Example Compound 1	S2R	Homo sapiens	=	250	Ki	nM	BindingDB	7602059991327962	active	dual binder	2, 4, and 6
COc1cc(CC[C@@H](C)N2Cc3ccc(F)cc3C2)ccc1OCCO	US10207991, Ex. Cpd. No. 30::US10611728, Example Compound 30	S2R	Homo sapiens	=	9100	Ki	nM	BindingDB	6040958607678906	active	dual binder	2, 4, and 6
COc1cc(CC[C@@H](C)N2Cc3cccc(F)c3C2)ccc1O	CHEMBL4876663	S2R	Homo sapiens	=	790	Ki	nM	ChEMBL	7102372908709558	active	dual binder	2, 4, and 6
COc1cc(CC[C@@H](C)N2Cc3cccc(S(C)(=O)=O)c3C2)ccc1O	US10207991, Ex. Cpd. No. 65::US10611728, Example Compound 65	S2R	Homo sapiens	=	1900	Ki	nM	BindingDB	6721246399047171	active	dual binder	2, 4, and 6
COc1cc(CN(C)C2C3C4CC5C6C4CC3C6C52)cc(OC)c1OC	S2RSLDB510	S2R	Homo sapiens	=	7140	Ki	nM	S2RSLDB	6146301788223826	active	dual binder	2, 4, and 6
COc1cc(CN2C3C4C5CC6C7C5C3C7C2(O)C64)cc(OC)c1	S2RSLDB343	S2R	Homo sapiens	=	1250	Ki	nM	S2RSLDB	6903089986991944	active	dual binder	2, 4, and 6
COc1cc(CNC2C3C4CC5C6C4CC3C6C52)cc(OC)c1OC	S2RSLDB517	S2R	Homo sapiens	=	6270	Ki	nM	S2RSLDB	6202732459169283	active	dual binder	2, 4, and 6
COc1cc(Cl)ccc1NC(=O)OC1CC2CCC(C1)N2Cc1ccccc1	S2RSLDB441	S2R	Homo sapiens	=	101	Ki	nM	S2RSLDB	7995678626217358	active	dual binder	2, 4, and 6
COc1cc(OC)c(NC(=O)OC2CC3CCC(C2)N3Cc2ccccc2)cc1Cl	S2RSLDB362	S2R	Homo sapiens	=	73	Ki	nM	S2RSLDB	8136677139879543	active	dual binder	2, 4, and 6
COc1cc([N+](=O)[O-])ccc1NC(=O)OC1CC2CCCC(C1)N2Cc1ccccc1	S2RSLDB384	S2R	Homo sapiens	=	55	Ki	nM	S2RSLDB	8259637310505756	active	dual binder	2, 4, and 6
COc1cc2c(cc1OC)CCN(CCCCNC(=O)c1cc(Br)cc(OC)c1OC)CC2	S2RSLDB306	S2R	Homo sapiens	=	7340	Ki	nM	S2RSLDB	6134303940083929	active	dual binder	2, 4, and 6
COc1cc2c(cc1OC)CN(CC1CCN(C(=O)/C=C/c3ccccc3)CC1)CC2	S2RSLDB317	S2R	Homo sapiens	=	1370	Ki	nM	S2RSLDB	6863279432843593	active	dual binder	2, 4, and 6
COc1cc2c(cc1OC)CN(CC1CCN(C(=O)c3c[nH]c4ccc(Br)cc34)CC1)CC2	S2RSLDB448	S2R	Homo sapiens	=	1600	Ki	nM	S2RSLDB	6795880017344075	active	dual binder	2, 4, and 6
COc1cc2c(cc1OC)CN(CC1CCN(C(=O)c3cc(Br)cc(OC)c3OC)CC1)CC2	S2RSLDB318	S2R	Homo sapiens	=	3670	Ki	nM	S2RSLDB	643533393574791	active	dual binder	2, 4, and 6
COc1cc2c(cc1OC)CN(CC1CCN(C(=O)c3cc4ccccc4[nH]3)CC1)CC2	S2RSLDB365	S2R	Homo sapiens	=	880	Ki	nM	S2RSLDB	7055517327849832	active	dual binder	2, 4, and 6
COc1cc2c(cc1OC)CN(CC1CCN(C(=O)c3ccc(Br)c(C)c3)CC1)CC2	S2RSLDB507	S2R	Homo sapiens	=	440	Ki	nM	S2RSLDB	7356547323513812	active	dual binder	2, 4, and 6
COc1cc2c(cc1OC)CN(CC1CCN(C(=O)c3cccc4ccccc34)CC1)CC2	S2RSLDB371	S2R	Homo sapiens	=	1150	Ki	nM	S2RSLDB	6939302159646388	active	dual binder	2, 4, and 6
COc1cc2c(cc1OC)CN(CCCC1CCN(C(=O)c3cc4cc(I)ccc4o3)CC1)CC2	S2RSLDB281	S2R	Homo sapiens	=	124	Ki	nM	S2RSLDB	7906578314837765	active	dual binder	2, 4, and 6
COc1cc2c(cc1OC)CN(CCCCNC(=O)c1cc(Br)cc(OC)c1OC)CCC2	S2RSLDB309	S2R	Homo sapiens	=	3150	Ki	nM	S2RSLDB	6501689446210399	active	dual binder	2, 4, and 6
COc1cc2c(cc1OC)CN(CCCCc1cn(-c3ccc(F)cc3)c3ccccc13)C2	S2RSLDB347	S2R	Homo sapiens	=	538	Ki	nM	S2RSLDB	7269217724333611	active	dual binder	2, 4, and 6
COc1cc2c(cc1OC)CN(CCCNC(=O)C1CCCc3c(OC)cccc31)CC2	S2RSLDB305	S2R	Homo sapiens	=	211	Ki	nM	S2RSLDB	7675717544702307	active	dual binder	2, 4, and 6
COc1cc2c(cc1OC)CN(CCNC(=O)c1cc(Br)c3ccccc3c1OC)CC2	S2RSLDB266	S2R	Homo sapiens	=	212	Ki	nM	S2RSLDB	7673664139071248	active	dual binder	2, 4, and 6
COc1cc2c(cc1OC)CN([C@@H](C)CCc1ccc(Cl)c(Cl)c1)C2	US10207991, Ex. Cpd. No. 20::US10611728, Example Compound 20	S2R	Homo sapiens	=	67	Ki	nM	BindingDB	9173925197299172	active	dual binder	2, 4, and 6
COc1ccc(C)cc1C(=O)NCCCN1CCN(C2CCCCC2)CC1	S2RSLDB508	S2R	Homo sapiens	=	261	Ki	nM	S2RSLDB	7583359492661719	active	dual binder	2, 4, and 6
COc1ccc(C)cc1NC(=O)OC1CC2CCC(C1)N2Cc1ccccc1	S2RSLDB355	S2R	Homo sapiens	=	32	Ki	nM	S2RSLDB	8494850021680094	active	dual binder	2, 4, and 6
COc1ccc(C)cc1NC(=O)OC1CC2CCCC(C1)N2CCCCCCCCCCNC(=O)CCCCCNC(=O)CCCC[C@H]1SC[C@H]2NC(=O)N[C@H]21	S2RSLDB333	S2R	Homo sapiens	=	7330	Ki	nM	S2RSLDB	6134896025358872	active	dual binder	2, 4, and 6
COc1ccc(C)cc1NC(=O)OC1CC2CCCC(C1)N2CCCCCCNC(=O)c1ccc(Br)cc1	S2RSLDB421	S2R	Homo sapiens	=	7190	Ki	nM	S2RSLDB	6.14327e+16	active	dual binder	2, 4, and 6
COc1ccc(C)cc1NC(=O)OC1CC2CCCC(C1)N2CCCCCCNC(=O)c1ccc(F)cc1	S2RSLDB444	S2R	Homo sapiens	=	4970	Ki	nM	S2RSLDB	6303643611266668	active	dual binder	2, 4, and 6
COc1ccc(C)cc1NC(=O)OC1CC2CCCC(C1)N2CCCCCCNC(=O)c1ccc(I)cc1	S2RSLDB543	S2R	Homo sapiens	=	10090	Ki	nM	S2RSLDB	5996108833763089	active	dual binder	2, 4, and 6
COc1ccc(C)cc1NC(=O)OC1CC2CCCC(C1)N2CCCCCCNCc1ccc(Br)cc1	S2RSLDB360	S2R	Homo sapiens	=	993	Ki	nM	S2RSLDB	8003050751504619	active	dual binder	2, 4, and 6
COc1ccc(C)cc1NC(=O)OC1CC2CCCC(C1)N2CCCCCc1ccccc1	S2RSLDB255	S2R	Homo sapiens	=	18	Ki	nM	S2RSLDB	8744727494896694	active	dual binder	2, 4, and 6
COc1ccc(C)cc1NC(=O)OC1CC2CCCC(C1)N2CCc1ccc(CCF)cc1	S2RSLDB258	S2R	Homo sapiens	=	2758	Ki	nM	S2RSLDB	6559405738160169	active	dual binder	2, 4, and 6
COc1ccc(C)cc1NC(=O)OC1CC2CCCC(C1)N2CCc1ccc(I)cc1	S2RSLDB561	S2R	Homo sapiens	=	1410	Ki	nM	S2RSLDB	685078088734462	active	dual binder	2, 4, and 6
COc1ccc(C)cc1NC(=O)OC1CC2CCCC(C1)N2CCc1ccc(N(C)C)cc1	S2RSLDB257	S2R	Homo sapiens	=	1952	Ki	nM	S2RSLDB	6709520186669327	active	dual binder	2, 4, and 6
COc1ccc(C)cc1NC(=O)OC1CC2CCCC(C1)N2Cc1ccc(F)cc1	S2RSLDB307	S2R	Homo sapiens	=	300	Ki	nM	S2RSLDB	7522878745280337	active	dual binder	2, 4, and 6
COc1ccc(C)cc1NC(=O)OC1CC2CCCC(C1)N2Cc1ccc(F)nc1	S2RSLDB358	S2R	Homo sapiens	=	5715	Ki	nM	S2RSLDB	62429837652687	active	dual binder	2, 4, and 6
COc1ccc(C)cc1NC(=O)OC1CC2CCCC(C1)N2Cc1ccncc1	S2RSLDB414	S2R	Homo sapiens	=	5216	Ki	nM	S2RSLDB	6.28266e+16	active	dual binder	2, 4, and 6
COc1ccc(CCN2C3CCCC2CC(OC(=O)Nc2cc(C)ccc2OC)C3)cc1	S2RSLDB391	S2R	Homo sapiens	=	1258	Ki	nM	S2RSLDB	690031935889075	active	dual binder	2, 4, and 6
COc1ccc(CC[C@@H](OC(=O)[C@H]2CCCCN2C(=O)[C@@H](c2cc(OC)c(OC)c(OC)c2)C2CCCCC2)c2cccc(OCCN3CCOCC3)c2)cc1OC	CHEMBL5086970	S2R	Homo sapiens	=	40935	Ki	nM	ChEMBL	6387905205274422	active	dual binder	2, 4, and 6
COc1ccc(CN(C)C2C3C4CC5C6C4CC3C6C52)cc1OC	S2RSLDB259	S2R	Homo sapiens	=	270	Ki	nM	S2RSLDB	7568636235841013	active	dual binder	2, 4, and 6
COc1ccc(CN(C)CCCNC(=O)c2cc3ccccc3o2)cc1OC	CHEMBL5182253	S2R	Homo sapiens	=	460	Ki	nM	ChEMBL	7337242168318426	active	dual binder	2, 4, and 6
COc1ccc(CN(C)[C@H]2C3C4CC5C3C(=O)C3C5C4C32)cc1OC	S2RSLDB466	S2R	Homo sapiens	=	4710	Ki	nM	S2RSLDB	6326979092871103	active	dual binder	2, 4, and 6
COc1ccc(CN2C3C4C5CC6C7C5C3C7C2(O)C64)cc1	S2RSLDB296	S2R	Homo sapiens	=	273	Ki	nM	S2RSLDB	7.56384e+16	active	dual binder	2, 4, and 6
COc1ccc(CN2C3CCCC2CC(OC(=O)Nc2cc(C)ccc2OC)C3)cc1	S2RSLDB280	S2R	Homo sapiens	=	407	Ki	nM	S2RSLDB	739040559077478	active	dual binder	2, 4, and 6
COc1ccc(CNC2C3C4CC5C6C4CC3C6C52)cc1OC	S2RSLDB387	S2R	Homo sapiens	=	250	Ki	nM	S2RSLDB	7602059991327962	active	dual binder	2, 4, and 6
COc1ccc(CO[C@H]2CCCN(Cc3ccc(C)cc3)C2)cc1F	CHEMBL5287836	S2R	Homo sapiens	=	400	Ki	nM	ChEMBL	7397940008672037	active	dual binder	2, 4, and 6
COc1ccc(Nc2ccc3c(c2)[C@@]24CCCCC2[C@@H](C3)N(CC2CC2)CC4)cc1	S2RSLDB534	S2R	Homo sapiens	=	730	Ki	nM	S2RSLDB	7136677139879544	active	dual binder	2, 4, and 6
COc1ccc(OCCN2CCN(C(=O)c3cc4ccccc4[nH]3)CC2)cc1	CHEMBL4476784	S2R	Homo sapiens	=	27500	Ki	nM	ChEMBL	5560667306169737	active	dual binder	2, 4, and 6
COc1ccc([C@H]2CC[C@@H](N3CCN(c4ccccn4)CC3)CC2)cc1	S2RSLDB413	S2R	Homo sapiens	=	638	Ki	nM	S2RSLDB	7195179321278838	active	dual binder	2, 4, and 6
COc1ccc([C@H]2CC[C@H](N3CCN(c4ccccn4)CC3)CC2)cc1	S2RSLDB550	S2R	Homo sapiens	=	2220	Ki	nM	S2RSLDB	6653647025549361	active	dual binder	2, 4, and 6
COc1ccc([N+](=O)[O-])cc1NC(=O)OC1CC2CCC(C1)N2Cc1ccccc1	S2RSLDB302	S2R	Homo sapiens	=	54	Ki	nM	S2RSLDB	8267606240177031	active	dual binder	2, 4, and 6
COc1ccc([N+](=O)[O-])cc1NC(=O)OC1CC2CCCC(C1)N2Cc1ccccc1	S2RSLDB375	S2R	Homo sapiens	=	167	Ki	nM	S2RSLDB	7777283528852417	active	dual binder	2, 4, and 6
COc1ccc2[nH]cc(C(=O)CN3CCC(O)(c4ccc(Br)cc4)CC3)c2c1	S2RSLDB316	S2R	Homo sapiens	=	100	Ki	nM	S2RSLDB	80	active	dual binder	2, 4, and 6
COc1ccc2[nH]cc(C(=O)CN3CCC(O)(c4ccccc4)CC3)c2c1	S2RSLDB341	S2R	Homo sapiens	=	210	Ki	nM	S2RSLDB	767778070526608	active	dual binder	2, 4, and 6
COc1ccc2c(c1)C(CCCN1CCN(C3CCCCC3)CC1)CCC2	S2RSLDB291	S2R	Homo sapiens	=	122	Ki	nM	S2RSLDB	8913640169325252	active	dual binder	2, 4, and 6
COc1ccc2c(c1)CCCC2CCCN1CCCCC1(C)C	S2RSLDB523	S2R	Homo sapiens	=	1150	Ki	nM	S2RSLDB	6939302159646388	active	dual binder	2, 4, and 6
COc1ccc2c(c1)CCCC2CCCN1[C@H](C)CCC[C@@H]1C	S2RSLDB566	S2R	Homo sapiens	=	909	Ki	nM	S2RSLDB	7041436116778033	active	dual binder	2, 4, and 6
COc1ccc2c(c1)CCN(CCCCNC(=O)c1cc3cc(I)ccc3o1)C2	S2RSLDB256	S2R	Homo sapiens	=	1330	Ki	nM	S2RSLDB	6876148359032914	active	dual binder	2, 4, and 6
COc1ccc2c(c1)CN(CCCCCNC(=O)c1cc3cc(I)ccc3o1)CC2	S2RSLDB284	S2R	Homo sapiens	=	310	Ki	nM	S2RSLDB	7508638306165727	active	dual binder	2, 4, and 6
COc1ccc2c(c1)O[C@@H](c1ccc(OC)c(OC)c1)C[C@H]2NC(=O)C1(c2ccc3c(c2)OC(F)(F)O3)CC1	CHEMBL4093612	S2R	Homo sapiens	=	58398	Ki	nM	ChEMBL	6233602026240978	active	dual binder	2, 4, and 6
COc1ccc2c(c1)O[C@H](c1ccc(OC)c(OC)c1)C[C@@H]2NC(=O)C1(c2ccc3c(c2)OC(F)(F)O3)CC1	CHEMBL4066040	S2R	Homo sapiens	=	119234	Ki	nM	ChEMBL	592359988631647	active	dual binder	2, 4, and 6
COc1ccc2c(c1OC)CCC2NCCCCc1cn(-c2ccc(F)cc2)c2ccccc12	S2RSLDB491	S2R	Homo sapiens	=	1150	Ki	nM	S2RSLDB	6939302159646388	active	dual binder	2, 4, and 6
COc1cccc(C23CCN(C)C(C2)/C(=C\c2ccccc2)C(=O)C3)c1	S2RSLDB511	S2R	Homo sapiens	=	817	Ki	nM	S2RSLDB	7087777943467584	active	dual binder	2, 4, and 6
COc1cccc(CNCCCCc2cn(-c3ccc(F)cc3)c3ccccc23)c1	S2RSLDB453	S2R	Homo sapiens	=	2270	Ki	nM	S2RSLDB	6.64397e+16	active	dual binder	2, 4, and 6
COc1cccc(OC)c1[C@H]1CC[C@H](N2CCN(c3ccccn3)CC2)CC1	S2RSLDB270	S2R	Homo sapiens	=	250	Ki	nM	S2RSLDB	7602059991327962	active	dual binder	2, 4, and 6
COc1cccc(S(=O)(=O)N2CCC[C@@H]2CCN2CCC(C)CC2)c1	CHEMBL332701	S2R	Homo sapiens	=	16	Ki	nM	ChEMBL	8795880017344075	active	dual binder	2, 4, and 6
COc1cccc([C@H]2CC[C@@H](N3CCN(c4ccccn4)CC3)CC2)c1	S2RSLDB340	S2R	Homo sapiens	=	361	Ki	nM	S2RSLDB	7442492798094342	active	dual binder	2, 4, and 6
COc1cccc([C@H]2CC[C@H](N3CCN(c4ccccn4)CC3)CC2)c1	S2RSLDB576	S2R	Homo sapiens	=	219	Ki	nM	S2RSLDB	7.65956e+16	active	dual binder	2, 4, and 6
COc1cccc([C@]23CCN(C)[C@H](C2)/C(=C\c2ccccc2)C(=O)C3)c1	S2RSLDB425	S2R	Homo sapiens	=	520	Ki	nM	S2RSLDB	72839966563652	active	dual binder	2, 4, and 6
COc1cccc2c(NC(=O)CN3CCN(C4CCCCC4)CC3)cccc12	S2RSLDB496	S2R	Homo sapiens	=	232	Ki	nM	S2RSLDB	7634512015109101	active	dual binder	2, 4, and 6
COc1cccc2c1CCCC2C(=O)NCCCN1CCN(C2CCCCC2)CC1	S2RSLDB472	S2R	Homo sapiens	=	165	Ki	nM	S2RSLDB	7782516055786093	active	dual binder	2, 4, and 6
COc1cccc2c1CCCC2CCCCCN1CCC(C2CCCCC2)CC1	S2RSLDB400	S2R	Homo sapiens	=	723	Ki	nM	S2RSLDB	7140861702705469	active	dual binder	2, 4, and 6
COc1cccc2c1CCCC2CCCCCN1CCN(C2CCCCC2)CC1	S2RSLDB361	S2R	Homo sapiens	=	35	Ki	nM	S2RSLDB	9455931955649724	active	dual binder	2, 4, and 6
COc1cccc2c1CCCC2CCCCN1CCN(C2=NCCCC2)CC1	S2RSLDB271	S2R	Homo sapiens	=	465	Ki	nM	S2RSLDB	7.33255e+16	active	dual binder	2, 4, and 6
COc1cccc2c1CCCC2CCCN1CCC(C2CCCCC2)CC1	S2RSLDB288	S2R	Homo sapiens	=	188	Ki	nM	S2RSLDB	772584215073632	active	dual binder	2, 4, and 6
COc1cccc2c1CCCC2CCCN1CCN(C2CCCCC2)CC1	CHEMBL53325	S2R	Homo sapiens	=	2512	Ki	nM	ChEMBL	8599980364934842	active	dual binder	2, 4, and 6
COc1cccc2c1CCCC2CCCN1CCN(C2CCN(CCCCCCNc3ccc([N+](=O)[O-])c4nonc34)CC2)CC1	S2RSLDB532	S2R	Homo sapiens	=	17200	Ki	nM	S2RSLDB	5764471553092451	active	dual binder	2, 4, and 6
COc1cccc2c1CCCC2CCCN1CCN(c2cccc(Cl)c2)CC1	S2RSLDB555	S2R	Homo sapiens	=	593	Ki	nM	S2RSLDB	7226945306635737	active	dual binder	2, 4, and 6
COc1cccc2c1CCCC2CCCN1CCN(c2cccc3ccccc23)CC1	S2RSLDB301	S2R	Homo sapiens	=	3530	Ki	nM	S2RSLDB	6452225294612178	active	dual binder	2, 4, and 6
COc1cccc2c1CCCC2CCC[N+]1(C)CCN(C2CCCCC2)CC1.[I-]	S2RSLDB260	S2R	Homo sapiens	=	678	Ki	nM	S2RSLDB	8168770306132936	active	dual binder	2, 4, and 6
COc1cccc2c1CCCC2NCCN1CCN(C2CCCCC2)CC1	S2RSLDB423	S2R	Homo sapiens	=	849	Ki	nM	S2RSLDB	8071092309756047	active	dual binder	2, 4, and 6
COc1cccc2c1CCC[C@H]2NC(=O)CN1CCN(C2CCCCC2)CC1	S2RSLDB485	S2R	Homo sapiens	=	101	Ki	nM	S2RSLDB	7995678626217358	active	dual binder	2, 4, and 6
COc1cccc2c1OCCC2CCCN1CCN(C2CCCCC2)CC1	S2RSLDB552	S2R	Homo sapiens	=	972	Ki	nM	S2RSLDB	8012333735073724	active	dual binder	2, 4, and 6
COc1ccccc1C1CCN(CCCCc2c[nH]c3ccccc23)CC1	S2RSLDB546	S2R	Homo sapiens	=	33	IC50	nM	S2RSLDB	8481486060122112	active	dual binder	2, 4, and 6
COc1ccccc1CN1C2C3C4CC5C6C4C2C6C1(O)C53	S2RSLDB304	S2R	Homo sapiens	=	273	Ki	nM	S2RSLDB	7.56384e+16	active	dual binder	2, 4, and 6
COc1ccccc1Nc1nc(-c2nn(Cc3c(F)cc(OCCCO)cc3F)c3ccccc23)ncc1OC	CHEMBL5082184	S2R	Homo sapiens	=	66069	Ki	nM	ChEMBL	6180002266489224	active	dual binder	2, 4, and 6
COc1ccccc1[C@H]1CC[C@@H](N2CCN(c3ccccn3)CC2)CC1	S2RSLDB515	S2R	Homo sapiens	=	2420	Ki	nM	S2RSLDB	6616184634019569	active	dual binder	2, 4, and 6
COc1ccnc(N(CCCN2CCN(C3CCCCC3)CC2)C(C)=O)c1	S2RSLDB551	S2R	Homo sapiens	=	3090	Ki	nM	S2RSLDB	6510041520575165	active	dual binder	2, 4, and 6
COc1nc2ccc([C@@](O)(c3ccccc3)C3CCN(C(C)=O)CC3)cc2c(Cl)c1Cc1ccc(-n2cccn2)cc1	CHEMBL4802042	S2R	Homo sapiens	=	60256	Ki	nM	ChEMBL	6219999701663429	active	dual binder	2, 4, and 6
CSc1cccc(NC(=O)OC2CC3CCCC(C2)N3Cc2ccccc2)c1	S2RSLDB520	S2R	Homo sapiens	=	84	Ki	nM	S2RSLDB	8075720713938118	active	dual binder	2, 4, and 6
C[C@@H]1CN(c2cc(-c3nn(C)c4ccc(OC5(C)CC5)cc34)ncn2)C[C@H](C)O1	CHEMBL4560589	S2R	Homo sapiens	=	107498	Ki	nM	ChEMBL	5968599615720876	active	dual binder	2, 4, and 6
C[C@@H]1[C@@H]2Cc3ccc(O)cc3[C@]1(C)CCN2CCN1CCCCCC1	CHEMBL290675	S2R	Homo sapiens	=	1510	Ki	nM	ChEMBL	682102305270683	active	dual binder	2, 4, and 6
C[C@@H]1[C@@H]2Cc3ccccc3[C@]1(C)CCN2CCN(C)c1ccccc1	CHEMBL5267553	S2R	Homo sapiens	=	1570	Ki	nM	ChEMBL	6804100347590766	active	dual binder	2, 4, and 6
C[C@@H]1[C@@H]2Cc3ccccc3[C@]1(C)CCN2CCN1CCCC1	CHEMBL5280329	S2R	Homo sapiens	=	420	Ki	nM	ChEMBL	7376750709602099	active	dual binder	2, 4, and 6
C[C@@H]1[C@@H]2Cc3ccccc3[C@]1(C)CCN2CCN1CCCCC1	CHEMBL5275685	S2R	Homo sapiens	=	1300	Ki	nM	ChEMBL	6886056647693163	active	dual binder	2, 4, and 6
C[C@@H]1[C@@H]2Cc3ccccc3[C@]1(C)CCN2CCNc1ccccc1	CHEMBL5289807	S2R	Homo sapiens	=	1440	Ki	nM	ChEMBL	6841637507904751	active	dual binder	2, 4, and 6
C[C@@]12CN(c3ccc(Br)cc3)c3ccc(Br)cc3[C@@H]1CCN2	CHEMBL4591108	S2R	Homo sapiens	=	7943	Ki	nM	ChEMBL	7100015437450609	active	dual binder	2, 4, and 6
C[C@@]12CN(c3ccccc3)c3ccccc3[C@@H]1CCN2	CHEMBL4457754	S2R	Homo sapiens	=	10000	Ki	nM	ChEMBL	60	active	dual binder	2, 4, and 6
C[C@@]12COc3c(-c4ccccc4)cccc3[C@@H]1CCN2	CHEMBL4435237	S2R	Homo sapiens	=	12589	Ki	nM	ChEMBL	6900008766455316	active	dual binder	2, 4, and 6
C[C@@]12COc3c(Br)cccc3[C@@H]1CCN2	CHEMBL4464697	S2R	Homo sapiens	=	63096	Ki	nM	ChEMBL	6199998172182031	active	dual binder	2, 4, and 6
C[C@@]12COc3ccc(-c4ccccc4)cc3[C@@H]1CCN2	CHEMBL4591008	S2R	Homo sapiens	=	7943	Ki	nM	ChEMBL	7100015437450609	active	dual binder	2, 4, and 6
C[C@H](CCc1ccc(F)cc1)N1Cc2cc3c(cc2C1)OCO3	US10207991, Ex. Cpd. No. 23::US10611728, Example Compound 23	S2R	Homo sapiens	=	130	Ki	nM	BindingDB	7886056647693163	active	dual binder	2, 4, and 6
C[C@H](CCc1ccc(F)cc1)N1Cc2ccc(F)cc2C1	US10207991, Ex. Cpd. No. 22::US10611728, Example Compound 22	S2R	Homo sapiens	=	230	Ki	nM	BindingDB	7638272163982407	active	dual binder	2, 4, and 6
C[C@H](CCc1ccc(O)c(OC(C)(C)C)c1)N1Cc2cccc(F)c2C1	US10207991, Ex. Cpd. No. 60B::US10611728, Example Compound 60B	S2R	Homo sapiens	=	760	Ki	nM	BindingDB	7119186407719209	active	dual binder	2, 4, and 6
C[C@H](CCc1ccc(OC(=O)N(C)C)c(OC(F)(F)F)c1)N1Cc2ccc(F)cc2C1	US10207991, Ex. Cpd. No. 43::US10611728, Example Compound 43	S2R	Homo sapiens	=	1400	Ki	nM	BindingDB	6853871964321762	active	dual binder	2, 4, and 6
C[C@H](CCc1ccc(OCCO)c(OC(F)(F)F)c1)N1Cc2ccc(F)cc2C1	US10207991, Ex. Cpd. No. 73::US10611728, Example Compound 73	S2R	Homo sapiens	=	1400	Ki	nM	BindingDB	6853871964321762	active	dual binder	2, 4, and 6
C[C@H](Oc1ccc(F)cc1)C(=O)OC1CC2CCC(C1)N2C	S2RSLDB348	S2R	Homo sapiens	=	760	Ki	nM	S2RSLDB	7119186407719209	active	dual binder	2, 4, and 6
C[C@]1(c2ccccc2)SC[C@@H](CN2CCC(Cc3ccccc3)CC2)S1.O=C(O)C(=O)O	CHEMBL4645160	S2R	Homo sapiens	=	850	Ki	nM	ChEMBL	7070581074285707	active	dual binder	2, 4, and 6
C[C@]1(c2ccccc2)SC[C@H](CN2CCC(Cc3ccccc3)CC2)S1.O=C(O)C(=O)O	CHEMBL4635880	S2R	Homo sapiens	=	630	Ki	nM	ChEMBL	7200659450546418	active	dual binder	2, 4, and 6
C[N+]1=C(/C=C/C=C/C=C2/N(CCCCCC(=O)Nc3ccc4ccn(CCCCN5CCC6(CC5)OCc5ccccc56)c4c3)c3ccccc3C2(C)C)C(C)(C)c2ccccc21.[I-]	CHEMBL5278003	S2R	Homo sapiens	=	504	Ki	nM	ChEMBL	8297569463554474	active	dual binder	2, 4, and 6
C[N+]1=C(/C=C/C=C/C=C2\N(CCCCCC(=O)NCCCCCCn3cc(CCCCN4CCC5(CC4)OCc4ccccc45)c4ccccc43)c3ccccc3C2(C)C)C(C)(C)c2ccccc21.[I-]	CHEMBL5290452	S2R	Homo sapiens	=	314	Ki	nM	ChEMBL	8503070351926786	active	dual binder	2, 4, and 6
Cc1c(Cl)cccc1NC(=O)CN1CCC(OCc2ccc(F)c(F)c2)CC1	CHEMBL5204764	S2R	Homo sapiens	=	2990	Ki	nM	ChEMBL	652432881167557	active	dual binder	2, 4, and 6
Cc1c(Cl)cccc1NC(=O)CN1CCC2(CCCN2Cc2ccc(F)c(F)c2)C1	CHEMBL5288366	S2R	Homo sapiens	=	430	Ki	nM	ChEMBL	7366531544420414	active	dual binder	2, 4, and 6
Cc1cc(C)c2c(c1)OC[C@@]1(C)NCC[C@@H]21	CHEMBL4456195	S2R	Homo sapiens	=	31623	Ki	nM	ChEMBL	6499996931948306	active	dual binder	2, 4, and 6
Cc1cc(NC(=O)CN2CCC(OCc3ccc(F)c(F)c3)CC2)ccc1F	CHEMBL5172055	S2R	Homo sapiens	=	1230	Ki	nM	ChEMBL	6910094888560602	active	dual binder	2, 4, and 6
Cc1cc(NC(=O)CN2CCC3(CCCN(Cc4ccc(F)c(F)c4)C3)C2)ccc1F	CHEMBL5272689	S2R	Homo sapiens	=	450	Ki	nM	ChEMBL	7346787486224656	active	dual binder	2, 4, and 6
Cc1cc(NC(=O)CN2CCC3(CCCN3Cc3ccc(F)c(F)c3)C2)ccc1F	CHEMBL5288298	S2R	Homo sapiens	=	470	Ki	nM	ChEMBL	7327902142064283	active	dual binder	2, 4, and 6
Cc1ccc(CN(C)CCCc2cn(-c3ccc(F)cc3)c3ccccc23)c(C)c1	S2RSLDB443	S2R	Homo sapiens	=	469	Ki	nM	S2RSLDB	7328827157284917	active	dual binder	2, 4, and 6
Cc1ccc(N2CCN(CCCCn3c(=O)oc4ccccc43)CC2)cc1	S2RSLDB487	S2R	Homo sapiens	=	10702	Ki	nM	S2RSLDB	6970535053361764	active	dual binder	2, 4, and 6
Cc1ccc(N2C[C@@]3(C)NCC[C@H]3c3cc(C)ccc32)cc1	CHEMBL4476396	S2R	Homo sapiens	=	31623	Ki	nM	ChEMBL	6499996931948306	active	dual binder	2, 4, and 6
Cc1ccc([N+](=O)[O-])cc1NC(=O)OC1CC2CCC(C1)N2Cc1ccccc1	S2RSLDB329	S2R	Homo sapiens	=	31	Ki	nM	S2RSLDB	8508638306165727	active	dual binder	2, 4, and 6
Cc1cccc(-c2ccc3c(c2)[C@H]2C[C@@H]3CCN2C)c1	S2RSLDB641	S2R	Homo sapiens	=	1330	Ki	nM	S2RSLDB	6876148359032914	active	dual binder	2, 4, and 6
Cc1cccc(-c2ccc3c(c2)[C@H]2C[C@@H]3CCN2Cc2ccc3c(c2)OCO3)c1	S2RSLDB642	S2R	Homo sapiens	=	8280	Ki	nM	S2RSLDB	608196966321512	active	dual binder	2, 4, and 6
Cc1cccc(-c2ccc3c(c2)[C@H]2C[C@H]3CCN2C)c1	US11046670, Compound 43	S2R	Homo sapiens	=	1330	Ki	nM	BindingDB	6876148359032914	active	dual binder	2, 4, and 6
Cc1cccc(-c2ccc3c(c2)[C@H]2C[C@H]3CCN2Cc2ccc3c(c2)OCO3)c1	US11046670, Compound 44	S2R	Homo sapiens	=	608	Ki	nM	BindingDB	8216096420727265	active	dual binder	2, 4, and 6
Cc1cccc(NC(=O)OC2CC3CCCC(C2)N3Cc2ccccc2)c1C	S2RSLDB459	S2R	Homo sapiens	=	49	Ki	nM	S2RSLDB	8309803919971486	active	dual binder	2, 4, and 6
Cc1ccccc1CO[C@H]1CCCN(Cc2ccc3c(cnn3C)c2)C1	CHEMBL5286047	S2R	Homo sapiens	=	2390	Ki	nM	ChEMBL	6621602099051862	active	dual binder	2, 4, and 6
Cc1ccccc1NC(=N)Nc1ccccc1C	CHEMBL282433	S2R	Homo sapiens	=	200	Ki	nM	ChEMBL	7698970004336019	active	dual binder	2, 4, and 6
Cc1ccccc1[C@H]1CC[C@H](N2CCN(c3ccccn3)CC2)CC1	S2RSLDB586	S2R	Homo sapiens	=	296	Ki	nM	S2RSLDB	7528708288941061	active	dual binder	2, 4, and 6
Cc1nc(C2CCN(C(=O)c3ccc(OC(F)(F)F)cc3N)CC2)c2ncc(N3CCN(C)CC3)cc2n1	CHEMBL4455582	S2R	Homo sapiens	=	490343	Ki	nM	ChEMBL	5.3095e+16	active	dual binder	2, 4, and 6
Cc1nn(-c2ccccc2Cl)c(Cl)c1CNCc1cc(F)cc(F)c1	CHEMBL4648233	S2R	Homo sapiens	=	9850	Ki	nM	ChEMBL	6006563769502388	active	dual binder	2, 4, and 6
Clc1cc(Cl)cc(CN2CCCc3ccc(N4CCOCC4)cc3C2)c1	US10954217, Example Table 3.A31	S2R	Homo sapiens	=	4430	Ki	nM	BindingDB	6.3536e+16	active	dual binder	2, 4, and 6
Clc1cc(Cl)cc(CN2CCc3ccc(N4CCOCC4)cc3C2)c1	US10954217, Example KTL-01-184	S2R	Homo sapiens	=	860	Ki	nM	BindingDB	7.0655e+16	active	dual binder	2, 4, and 6
Clc1cc(Cl)cc(CN2Cc3ccc(N4CCOCC4)cc3C2)c1	US10954217, Example KTL-01-121	S2R	Homo sapiens	=	890	Ki	nM	BindingDB	7050609993355087	active	dual binder	2, 4, and 6
Clc1ccc(N2CCN(CCCOc3ccccc3)CC2)cc1	CHEMBL1940413	S2R	Homo sapiens	=	3311	Ki	nM	ChEMBL	7.48004e+16	active	dual binder	2, 4, and 6
Clc1ccc(Nc2nc3ccccc3c3[nH]c(C45CCCC(CCC4)C5)nc23)cc1Cl	CHEMBL5177682	S2R	Homo sapiens	=	13400	Ki	nM	ChEMBL	5872895201635193	active	dual binder	2, 4, and 6
Clc1ccc(Nc2nc3ccccc3c3[nH]c(C4CCC=CCC4)nc23)cc1Cl	CHEMBL5190388	S2R	Homo sapiens	=	5750	Ki	nM	ChEMBL	6.24033e+16	active	dual binder	2, 4, and 6
Clc1ccc(Nc2nc3ccccc3c3[nH]c(C4CCCCCCCC4)nc23)cc1Cl	CHEMBL5183188	S2R	Homo sapiens	=	9070	Ki	nM	ChEMBL	6042392712939905	active	dual binder	2, 4, and 6
Clc1ccc(Nc2nc3ccccc3c3[nH]c(C4CCCCCCCCCCC4)nc23)cc1Cl	CHEMBL5170354	S2R	Homo sapiens	=	28400	Ki	nM	ChEMBL	5546681659952962	active	dual binder	2, 4, and 6
Clc1cccc(CN2CC[C@@H]3C[C@@H]2c2cc(N4CCCCC4)ccc23)c1	US11046670, Compound 38	S2R	Homo sapiens	=	7460	Ki	nM	BindingDB	6127261172527331	active	dual binder	2, 4, and 6
Clc1cccc(CN2CC[C@H]3C[C@@H]2c2cc(N4CCCCC4)ccc23)c1	S2RSLDB637	S2R	Homo sapiens	=	7460	Ki	nM	S2RSLDB	6127261172527331	active	dual binder	2, 4, and 6
Clc1ccccc1[C@H]1CC[C@@H](N2CCN(c3ccccn3)CC2)CC1	S2RSLDB299	S2R	Homo sapiens	=	1500	Ki	nM	S2RSLDB	6823908740944319	active	dual binder	2, 4, and 6
Clc1ccccc1[C@H]1CC[C@H](N2CCN(c3ccccn3)CC2)CC1	S2RSLDB310	S2R	Homo sapiens	=	291	Ki	nM	S2RSLDB	7536107011014093	active	dual binder	2, 4, and 6
Cn1c(-c2csc(C3CCN(CC4=NC5N=CC=CC5N4)CC3)n2)nc2ccccc21	CHEMBL4545807	S2R	Homo sapiens	=	15189	Ki	nM	ChEMBL	6.81847e+16	active	dual binder	2, 4, and 6
Cn1c(=O)n(CCCCN2CCN(c3ccc(F)cc3)CC2)c2cc(N=C=S)ccc21	S2RSLDB403	S2R	Homo sapiens	=	301	Ki	nM	S2RSLDB	7521433504406157	active	dual binder	2, 4, and 6
Cn1c(=O)n(CCCCN2CCN(c3ccc(F)cc3N=C=S)CC2)c2ccccc21	S2RSLDB287	S2R	Homo sapiens	=	126	Ki	nM	S2RSLDB	7899629454882437	active	dual binder	2, 4, and 6
Cn1nc(CN2CCN(CCc3ccccc3)CC2)nc1-c1ccc(C(C)(C)C)cc1	CHEMBL4793144	S2R	Homo sapiens	=	170	Ki	nM	ChEMBL	7769551078621726	active	dual binder	2, 4, and 6
Cn1ncc2cc(CN3CCC(OCc4ccc(F)c(F)c4)CC3)ccc21	CHEMBL5209344	S2R	Homo sapiens	=	100	Ki	nM	ChEMBL	80	active	dual binder	2, 4, and 6
FC(F)(F)c1ccc(-c2ccc3c(c2)[C@H]2C[C@@H]3CCN2CCc2ccccc2)cc1	S2RSLDB640	S2R	Homo sapiens	=	1660	Ki	nM	S2RSLDB	6779891911959945	active	dual binder	2, 4, and 6
FC(F)(F)c1ccc(-c2ccc3c(c2)[C@H]2C[C@H]3CCN2CCc2ccccc2)cc1	US11046670, Compound 42	S2R	Homo sapiens	=	1660	Ki	nM	BindingDB	6779891911959945	active	dual binder	2, 4, and 6
FCCOCCOCCOc1ccc(N2CCN(CCCCc3cn(-c4ccc(F)cc4)c4ccccc34)CC2)cc1	S2RSLDB574	S2R	Homo sapiens	=	18790	Ki	nM	S2RSLDB	5726073219899474	active	dual binder	2, 4, and 6
FCCOCCOc1ccc(N2CCN(CCCCc3cn(-c4ccc(F)cc4)c4ccccc34)CC2)cc1	S2RSLDB452	S2R	Homo sapiens	=	4580	Ki	nM	S2RSLDB	633913452199613	active	dual binder	2, 4, and 6
FCCOc1cccc(N2CCN(CCCCc3cn(-c4ccc(F)cc4)c4ccccc34)CC2)c1	S2RSLDB330	S2R	Homo sapiens	=	484	Ki	nM	S2RSLDB	7315154638355588	active	dual binder	2, 4, and 6
FCCn1cc(CCCCN2CCC3(CC2)OCc2ccccc23)c2ccccc21	S2RSLDB326	S2R	Homo sapiens	=	440	Ki	nM	S2RSLDB	7356547323513812	active	dual binder	2, 4, and 6
Fc1ccc(-c2cn(CCCCN3CCN(C4CCCCC4)CC3)c3ccccc23)cc1	S2RSLDB376	S2R	Homo sapiens	=	2255	Ki	nM	S2RSLDB	764685345378602	active	dual binder	2, 4, and 6
Fc1ccc(-c2nnn3c2CO[C@@H]2CN(CCC4CCOCC4)C[C@H]23)c(F)c1	CHEMBL5209007	S2R	Homo sapiens	=	1260	Ki	nM	ChEMBL	6899629454882437	active	dual binder	2, 4, and 6
Fc1ccc(-c2nnn3c2CO[C@H]2CN(C4CCOCC4)C[C@@H]23)c(Cl)c1	CHEMBL5209229	S2R	Homo sapiens	=	510	Ki	nM	ChEMBL	7292429823902063	active	dual binder	2, 4, and 6
Fc1ccc(-n2cc(CCCCN3CCC4(CC3)COCc3ccccc34)c3ccccc32)cc1	S2RSLDB253	S2R	Homo sapiens	=	34	IC50	nM	S2RSLDB	9468521082957744	active	dual binder	2, 4, and 6
Fc1ccc(-n2cc(CCCCN3CCC4(CC3)Cc3ccccc3O4)c3ccccc32)cc1	S2RSLDB585	S2R	Homo sapiens	=	3400	IC50	nM	S2RSLDB	6468521082957745	active	dual binder	2, 4, and 6
Fc1ccc(-n2cc(CCCCN3CCC4(CC3)OCc3ccc(C(F)(F)F)cc34)c3ccccc32)cc1	S2RSLDB364	S2R	Homo sapiens	=	70	IC50	nM	S2RSLDB	8154901959985743	active	dual binder	2, 4, and 6
Fc1ccc(-n2cc(CCCCN3CCC4(CC3)Oc3ccccc3O4)c3ccccc32)cc1	S2RSLDB519	S2R	Homo sapiens	=	2700	IC50	nM	S2RSLDB	6568636235841013	active	dual binder	2, 4, and 6
Fc1ccc(-n2cc(CCCCN3CCC4(CCOc5ccccc54)CC3)c3ccccc32)cc1	S2RSLDB460	S2R	Homo sapiens	=	30	IC50	nM	S2RSLDB	8522878745280337	active	dual binder	2, 4, and 6
Fc1ccc(-n2cc(CCCCN3CCC4(CCc5ccccc5O4)CC3)c3ccccc32)cc1	S2RSLDB393	S2R	Homo sapiens	=	230	IC50	nM	S2RSLDB	7638272163982407	active	dual binder	2, 4, and 6
Fc1ccc(-n2cc(CCCN3CCC4(CC3)OCc3ccccc34)c3ccccc32)cc1	S2RSLDB390	S2R	Homo sapiens	=	28	IC50	nM	S2RSLDB	855284196865778	active	dual binder	2, 4, and 6
Fc1ccc(-n2cc(CCN3CCC4(CC3)OCc3ccccc34)c3ccccc32)cc1	S2RSLDB338	S2R	Homo sapiens	=	30	IC50	nM	S2RSLDB	8522878745280337	active	dual binder	2, 4, and 6
Fc1ccc(C2=CCN(CCCCc3c[nH]c4ccccc34)CC2)cc1	S2RSLDB401	S2R	Homo sapiens	=	23	IC50	nM	S2RSLDB	8638272163982407	active	dual binder	2, 4, and 6
Fc1ccc(C2CCN(CCCCn3c4ccccc4c4ccccc43)CC2)cc1	S2RSLDB447	S2R	Homo sapiens	=	117	Ki	nM	S2RSLDB	7931814138253839	active	dual binder	2, 4, and 6
Fc1ccc(CCCCN2CCCN(c3ccc(Cl)cc3)CC2)cc1	CHEMBL1946253	S2R	Homo sapiens	=	8511	Ki	nM	ChEMBL	8070019409484486	active	dual binder	2, 4, and 6
Fc1ccc(CCCCN2CCN(c3ccc(Cl)cc3)CC2)cc1	CHEMBL1940408	S2R	Homo sapiens	=	515	Ki	nM	ChEMBL	7288192770958809	active	dual binder	2, 4, and 6
Fc1ccc(CCCCN2CCN(c3ccc(Cl)cn3)CC2)cc1	CHEMBL4462108	S2R	Homo sapiens	=	4266	Ki	nM	ChEMBL	736997914888659	active	dual binder	2, 4, and 6
Fc1ccc(CN2CCCC23CCN(Cc2cc4ccc(Cl)cc4[nH]2)C3)cc1F	CHEMBL5274285	S2R	Homo sapiens	=	230	Ki	nM	ChEMBL	7638272163982407	active	dual binder	2, 4, and 6
Fc1ccc(CN2CCCC23CCN(Cc2cn4ccccc4n2)C3)cc1F	CHEMBL5269586	S2R	Homo sapiens	=	230	Ki	nM	ChEMBL	7638272163982407	active	dual binder	2, 4, and 6
Fc1ccc(CN2CCCC3(CCN(Cc4cc5ccc(Cl)cc5[nH]4)C3)C2)cc1F	CHEMBL5289958	S2R	Homo sapiens	=	300	Ki	nM	ChEMBL	7522878745280337	active	dual binder	2, 4, and 6
Fc1ccc(N2CCN(CCCCc3c[nH]c4ccccc34)CC2)cc1	S2RSLDB363	S2R	Homo sapiens	=	13	IC50	nM	S2RSLDB	8886056647693163	active	dual binder	2, 4, and 6
Fc1ccc(N2CCN(CCCCn3cc(-c4ccoc4)c4ccccc43)CC2)cc1	S2RSLDB503	S2R	Homo sapiens	=	1570	Ki	nM	S2RSLDB	6804100347590766	active	dual binder	2, 4, and 6
Fc1ccc(N2CCN(Cc3c[nH]c4ccccc34)CC2)cc1	S2RSLDB328	S2R	Homo sapiens	=	6600	Ki	nM	S2RSLDB	6180456064458132	active	dual binder	2, 4, and 6
Fc1ccc(OCCCN2CCCN(c3ccc(Cl)cc3)CC2)cc1	CHEMBL1946126	S2R	Homo sapiens	=	5888	Ki	nM	ChEMBL	8230032198670557	active	dual binder	2, 4, and 6
Fc1ccc(SCCCN2CCCN(c3ccc(Cl)cn3)CC2)cc1	CHEMBL4577233	S2R	Homo sapiens	=	22	Ki	nM	ChEMBL	8657577319177793	active	dual binder	2, 4, and 6
Fc1ccc2nc(SCCCCN3CCN(C4CCCCC4)CC3)sc2c1	S2RSLDB587	S2R	Homo sapiens	=	138	Ki	nM	S2RSLDB	7860120913598763	active	dual binder	2, 4, and 6
Fc1cccc(CCCNC2C3C4CC5C6C4CC3C6C52)c1	S2RSLDB428	S2R	Homo sapiens	=	90	Ki	nM	S2RSLDB	8045757490560675	active	dual binder	2, 4, and 6
Fc1cccc(CCN2C3CCC2CC3)c1	S2RSLDB394	S2R	Homo sapiens	=	295	Ki	nM	S2RSLDB	7530177984021837	active	dual binder	2, 4, and 6
Fc1cccc(CNC23OC4C5C6CC(C7C6C4C72)C53)c1	S2RSLDB544	S2R	Homo sapiens	=	16420	Ki	nM	S2RSLDB	5784626847216578	active	dual binder	2, 4, and 6
Fc1cccc(F)c1[C@H]1CC[C@H](N2CCN(c3ccccn3)CC2)CC1	S2RSLDB545	S2R	Homo sapiens	=	1380	Ki	nM	S2RSLDB	6860120913598763	active	dual binder	2, 4, and 6
Fc1ccccc1CN1CC[C@@H]2C[C@@H]1c1cc(N3CCOCC3)ccc12	US11046670, Compound 40	S2R	Homo sapiens	=	12580	Ki	nM	BindingDB	590031935889075	active	dual binder	2, 4, and 6
Fc1ccccc1CN1CC[C@H]2C[C@@H]1c1cc(N3CCOCC3)ccc12	S2RSLDB635	S2R	Homo sapiens	=	12580	Ki	nM	S2RSLDB	590031935889075	active	dual binder	2, 4, and 6
NC(=O)c1cccc(CNC2CCN(c3ccc(F)c(Cl)c3)C2)c1	CHEMBL4641016	S2R	Homo sapiens	=	2500	Ki	nM	ChEMBL	6.60206e+16	active	dual binder	2, 4, and 6
N[C@H]1C[C@@H](CO)[C@H](c2ccc(-c3cc(C(=O)O)cc4cc(-c5ccc(C(F)(F)F)cc5)ccc34)cc2)C1	CHEMBL5085145	S2R	Homo sapiens	=	11000	Ki	nM	ChEMBL	5958607314841775	active	dual binder	2, 4, and 6
Nc1nc(Cl)nc2c1ncn2[C@H]1[C@H](O)[C@H](O)[C@]2(CCl)C[C@H]12	CHEMBL4543137	S2R	Homo sapiens	=	25500	Ki	nM	ChEMBL	5.59346e+16	active	dual binder	2, 4, and 6
Nc1ncnc2c1ncn2[C@@H]1O[C@H](C(=O)O)[C@@H](O)[C@H]1O	CHEMBL595547	S2R	Homo sapiens	=	7960	Ki	nM	ChEMBL	6099086932262331	active	dual binder	2, 4, and 6
O/N=C(/CCCN1CCCN(c2ccccn2)CC1)c1ccc(F)cc1	CHEMBL4581305	S2R	Homo sapiens	=	131	Ki	nM	ChEMBL	7882728704344236	active	dual binder	2, 4, and 6
O/N=C(/CCCN1CCCN(c2ncccn2)CC1)c1ccc(F)cc1	CHEMBL4554850	S2R	Homo sapiens	=	2512	Ki	nM	ChEMBL	7599980364934842	active	dual binder	2, 4, and 6
O=C(CCCC[C@@H]1SCC2NC(=O)NC21)NCCCN(CCCN1CCN(C2CCCCC2)CC1)CC(=O)Nc1ccc(C(=O)c2ccccc2)cc1	S2RSLDB440	S2R	Homo sapiens	=	8654	Ki	nM	S2RSLDB	7062783109137294	active	dual binder	2, 4, and 6
O=C(CCCN1C2CCC1CC(c1ccccc1)C2)c1ccc(F)cc1	S2RSLDB464	S2R	Homo sapiens	=	1536	Ki	nM	S2RSLDB	7813608784304507	active	dual binder	2, 4, and 6
O=C(CCCN1CCC(O)(c2ccc(Cl)cc2)CC1)c1ccc(F)cc1	CHEMBL54	S2R	Homo sapiens	=	160	Ki	nM	ChEMBL	7795880017344075	active	dual binder	2, 4, and 6
O=C(CCCN1CCCN(c2ccc(Cl)cc2)CC1)c1ccc(F)cc1	CHEMBL476108	S2R	Homo sapiens	=	56	Ki	nM	ChEMBL	82518119729938	active	dual binder	2, 4, and 6
O=C(CCCN1CCCN(c2ccc(Cl)cn2)CC1)c1ccc(F)cc1	CHEMBL4574793	S2R	Homo sapiens	=	7943	Ki	nM	ChEMBL	8100015437450608	active	dual binder	2, 4, and 6
O=C(CCCN1CCCN(c2ncccn2)CC1)c1ccc(F)cc1	CHEMBL4516724	S2R	Homo sapiens	=	440	Ki	nM	ChEMBL	7356547323513812	active	dual binder	2, 4, and 6
O=C(CCCN1CCN(c2ccc(Cl)cn2)CC1)c1ccc(F)cc1	CHEMBL4573441	S2R	Homo sapiens	=	84	Ki	nM	ChEMBL	8075720713938118	active	dual binder	2, 4, and 6
O=C(CCCN1CCN(c2ccccn2)CC1)c1ccc(F)cc1	CHEMBL340211	S2R	Homo sapiens	=	5012	Ki	nM	ChEMBL	7299988937677887	active	dual binder	2, 4, and 6
O=C(CCCc1ccccc1)OC(CCCN1CCC(O)(c2ccc(Cl)cc2)CC1)c1ccc(F)cc1	S2RSLDB524	S2R	Homo sapiens	=	1050	Ki	nM	S2RSLDB	6978810700930062	active	dual binder	2, 4, and 6
O=C(CCCc1ccccc1)O[C@@H](CCCN1CCC(O)(c2ccc(Cl)cc2)CC1)c1ccc(F)cc1	S2RSLDB488	S2R	Homo sapiens	=	1180	Ki	nM	S2RSLDB	6928117992693875	active	dual binder	2, 4, and 6
O=C(CCCc1ccccc1)O[C@H](CCCN1CCC(O)(c2ccc(Cl)cc2)CC1)c1ccc(F)cc1	S2RSLDB514	S2R	Homo sapiens	=	527	Ki	nM	S2RSLDB	7278189384787454	active	dual binder	2, 4, and 6
O=C(CCN1CCC(Cc2ccc(F)cc2)CC1)N1CCN(c2ccc(O)cc2)CC1	PBP-P20	S2R	Homo sapiens	=	60954	Ki	nM	in-house	6.215e+16	active	dual binder	2, 4, and 6
O=C(CCN1CCC(Cc2ccccc2)CC1)N1CCN(c2ccc(O)cc2)CC1	PBP-P10	S2R	Homo sapiens	=	100231	Ki	nM	in-house	5998997936684854	active	dual binder	2, 4, and 6
O=C(CN(CCCCI)CCCN1CCN(C2CCCCC2)CC1)Nc1ccc(C(=O)c2ccccc2)cc1	S2RSLDB385	S2R	Homo sapiens	=	4471	Ki	nM	S2RSLDB	7349595330131968	active	dual binder	2, 4, and 6
O=C(CN1C2CCC1CC(c1ccccc1)C2)c1ccc(F)cc1	S2RSLDB386	S2R	Homo sapiens	=	7333	Ki	nM	S2RSLDB	7134718315004389	active	dual binder	2, 4, and 6
O=C(CN1CCC(O)(c2ccc(Br)cc2)CC1)c1c[nH]c2ccc(O)cc12	S2RSLDB402	S2R	Homo sapiens	=	570	Ki	nM	S2RSLDB	7244125144327507	active	dual binder	2, 4, and 6
O=C(CN1CCC(O)(c2ccccc2)CC1)c1c[nH]c2ccc(O)cc12	S2RSLDB349	S2R	Homo sapiens	=	6580	Ki	nM	S2RSLDB	6181774106386045	active	dual binder	2, 4, and 6
O=C(CN1CCC(c2ccccc2)CC1)N1CCN(c2ccccc2)CC1	PPA_5	S2R	Homo sapiens	=	21038	Ki	nM	in-house	6676995549225959	active	dual binder	2, 4, and 6
O=C(Nc1ccc(Br)cc1)OC1CC2CCC(C1)N2Cc1ccccc1	S2RSLDB469	S2R	Homo sapiens	=	29	Ki	nM	S2RSLDB	8537602002101044	active	dual binder	2, 4, and 6
O=C(Nc1ccc(Br)cc1)OC1CC2CCCC(C1)N2Cc1ccccc1	S2RSLDB568	S2R	Homo sapiens	=	109	Ki	nM	S2RSLDB	7962573502059376	active	dual binder	2, 4, and 6
O=C(Nc1ccc(Cl)c(Cl)c1)OC1CC2CCC(C1)N2Cc1ccccc1	S2RSLDB490	S2R	Homo sapiens	=	283	Ki	nM	S2RSLDB	7548213564475709	active	dual binder	2, 4, and 6
O=C(Nc1cccc2c1C[C@@H](N1CCC(c3ccccc3)CC1)[C@H](O)C2)c1ccc(F)cc1	S2RSLDB504	S2R	Homo sapiens	=	36230	Ki	nM	S2RSLDB	5440931665965463	active	dual binder	2, 4, and 6
O=C(Nc1cccnn1)N1CC(C/C=C/c2cncc(Oc3ccc(C(F)(F)F)cn3)n2)C1	CHEMBL4780458	S2R	Homo sapiens	=	4370	Ki	nM	ChEMBL	6359518563029578	active	dual binder	2, 4, and 6
O=C(Nc1cccnn1)N1CCC(=Cc2cccc(Oc3ccc(C(F)(F)F)cn3)c2)CC1	CHEMBL1651534	S2R	Homo sapiens	=	43672	Ki	nM	ChEMBL	6359796918702095	active	dual binder	2, 4, and 6
O=C(Nc1cnc(Oc2ccc(F)cc2)nc1)N1CCc2ncccc2[C@@H]1c1ccc(F)cc1	CHEMBL4458424	S2R	Homo sapiens	=	205116	Ki	nM	ChEMBL	5688000461325015	active	dual binder	2, 4, and 6
O=C(O)C(=O)O.c1ccc(CC2CCN(CC3CSC4(CCCCCC4)S3)CC2)cc1	CHEMBL4634957	S2R	Homo sapiens	=	81	Ki	nM	ChEMBL	809151498112135	active	dual binder	2, 4, and 6
O=C(O)C(=O)O.c1ccc(CC2CCN(CC3CSC4(S3)c3ccccc3-c3ccccc34)CC2)cc1	CHEMBL4634854	S2R	Homo sapiens	=	710	Ki	nM	ChEMBL	7.14874e+16	active	dual binder	2, 4, and 6
O=C(O)C(=O)O.c1ccc(CC2CCN(C[C@@H]3CS[C@@]4(CCCCc5ccccc54)S3)CC2)cc1	CHEMBL4640771	S2R	Homo sapiens	=	1070	Ki	nM	ChEMBL	697061622231479	active	dual binder	2, 4, and 6
O=C(O)C(=O)O.c1ccc(CC2CCN(C[C@@H]3CS[C@@]4(CCCc5ccccc54)S3)CC2)cc1	CHEMBL4644344	S2R	Homo sapiens	=	870	Ki	nM	ChEMBL	7060480747381382	active	dual binder	2, 4, and 6
O=C(O)C(=O)O.c1ccc(CC2CCN(C[C@@H]3CS[C@]4(CCCc5ccccc54)S3)CC2)cc1	CHEMBL4646877	S2R	Homo sapiens	=	930	Ki	nM	ChEMBL	7031517051446065	active	dual binder	2, 4, and 6
O=C(O)C(=O)O.c1ccc(CC2CCN(C[C@@H]3CS[C@]4(CCc5ccccc54)S3)CC2)cc1	CHEMBL4632842	S2R	Homo sapiens	=	300	Ki	nM	ChEMBL	7522878745280337	active	dual binder	2, 4, and 6
O=C(O)C(=O)O.c1ccc(CC2CCN(C[C@H]3CS[C@@]4(CCCCc5ccccc54)S3)CC2)cc1	CHEMBL4638883	S2R	Homo sapiens	=	1580	Ki	nM	ChEMBL	6801342913045577	active	dual binder	2, 4, and 6
O=C(O)C(=O)O.c1ccc(CC2CCN(C[C@H]3CS[C@]4(CCc5ccccc54)S3)CC2)cc1	CHEMBL4640577	S2R	Homo sapiens	=	650	Ki	nM	ChEMBL	7187086643357144	active	dual binder	2, 4, and 6
O=C(O)c1cc(-c2ccc(-c3cc(CO)on3)cc2)c2ccc(-c3ccc(C(F)(F)F)cc3)cc2c1	CHEMBL4864408	S2R	Homo sapiens	=	47800	Ki	nM	ChEMBL	5320572103387881	active	dual binder	2, 4, and 6
O=C(O)c1cc(-c2ccc(C3(O)[C@H]4CC[C@H]3CNC4)cc2)c2ccc(-c3ccc(C(F)(F)F)cc3)cc2c1	CHEMBL5079102	S2R	Homo sapiens	=	17000	Ki	nM	ChEMBL	5769551078621726	active	dual binder	2, 4, and 6
O=C(O)c1cc(-c2ccc([C@@H]3C[C@@H]4C[C@H]3CN4)cc2)c2ccc(-c3ccc(C(F)(F)F)cc3)cc2c1	CHEMBL5074765	S2R	Homo sapiens	=	12000	Ki	nM	ChEMBL	5920818753952375	active	dual binder	2, 4, and 6
O=C(O)c1cc(-c2ccc([C@H]3C[C@H]4C[C@@H]3NC4=O)cc2)c2ccc(-c3ccc(C(F)(F)F)cc3)cc2c1	CHEMBL5079653	S2R	Homo sapiens	=	14000	Ki	nM	ChEMBL	5853871964321762	active	dual binder	2, 4, and 6
O=C(OCc1ccccc1)N1CCCCC1c1cccc(N2CCN(C3CCCC3)CC2)c1	CHEMBL5177703	S2R	Homo sapiens	=	1995	Ki	nM	ChEMBL	7700057099977233	active	dual binder	2, 4, and 6
O=C(OCc1ccccc1)N1CCCCC1c1cccc(N2CCN(CCCO)CC2)c1	CHEMBL5207336	S2R	Homo sapiens	=	520	Ki	nM	ChEMBL	72839966563652	active	dual binder	2, 4, and 6
O=C(OCc1ccccc1)N1CCCc2ccc(N3CCN(C4CCCC4)CC3)cc2C1	CHEMBL4166276::US10954217, Example 00262	S2R	Homo sapiens	=	130	Ki	nM	BindingDB	7886056647693163	active	dual binder	2, 4, and 6
O=C(OCc1ccccc1)N1CCOCC1c1cccc(N2CCN(C3CCCC3)CC2)c1	CHEMBL5189334	S2R	Homo sapiens	=	3311	Ki	nM	ChEMBL	7.48004e+16	active	dual binder	2, 4, and 6
O=C(OCc1ccccc1)N1CCOCC1c1cccc(N2CCN(CCCO)CC2)c1	CHEMBL5182001	S2R	Homo sapiens	=	48978	Ki	nM	ChEMBL	6309998953116936	active	dual binder	2, 4, and 6
O=C(OCc1ccccc1)N1CCc2ccc(N3CCN(C4CCC4)CC3)cc2C1	US10954217, Example Table 3.A12	S2R	Homo sapiens	=	390	Ki	nM	BindingDB	7.40894e+16	active	dual binder	2, 4, and 6
O=C(OCc1ccccc1)N1CCc2ccc(N3CCN(C4CCCCC4)CC3)cc2C1	US10954217, Example Table 3.A16	S2R	Homo sapiens	=	40	Ki	nM	BindingDB	8397940008672037	active	dual binder	2, 4, and 6
O=C(OCc1ccccc1)N1CCc2cccc(N3CCN(C4CCCC4)CC3)c2C1	US10954217, Example Table 3.A28	S2R	Homo sapiens	=	170	Ki	nM	BindingDB	7769551078621726	active	dual binder	2, 4, and 6
O=C(OCc1ccccc1)N1Cc2ccc(N3CCN(C4CCCC4)CC3)cc2C1	CHEMBL4176474::US10954217, Example 00229	S2R	Homo sapiens	=	82	Ki	nM	BindingDB	8086186147616283	active	dual binder	2, 4, and 6
O=C(c1c2c(nn1-c1ccc(F)cc1)CCC(NCCc1ccncc1)C2)N1CCCCC1	CHEMBL4469217	S2R	Homo sapiens	=	25119	Ki	nM	ChEMBL	6599997654072044	active	dual binder	2, 4, and 6
O=C(c1c2c(nn1-c1ccccc1)CCC(NCCc1ccc3c(c1)OCO3)C2)N1CCCCC1	CHEMBL4570746	S2R	Homo sapiens	=	3162	Ki	nM	ChEMBL	750003813440381	active	dual binder	2, 4, and 6
O=C(c1c2c(nn1-c1ccccc1)CCC(NCc1ccc(F)cc1)C2)N1CCCCC1	CHEMBL4457581	S2R	Homo sapiens	=	15849	Ki	nM	ChEMBL	6799998134593398	active	dual binder	2, 4, and 6
O=C(c1c2c(nn1-c1ccccc1)CCC(NCc1ccccc1)C2)N1CCCCC1	CHEMBL4548328	S2R	Homo sapiens	=	12589	Ki	nM	ChEMBL	6900008766455316	active	dual binder	2, 4, and 6
O=C(c1ccc(F)cc1)C1CCN(C2Cc3cccc(O)c3CC2O)CC1	S2RSLDB350	S2R	Homo sapiens	=	18510	Ki	nM	S2RSLDB	5732593581247096	active	dual binder	2, 4, and 6
O=C(c1nn(-c2ccccc2)c2c1CC(N1CCc3ccccc3C1)CC2)N1CCCCC1	CHEMBL4764493	S2R	Homo sapiens	=	10000	Ki	nM	ChEMBL	60	active	dual binder	2, 4, and 6
O=C(c1nn(-c2ccccc2)c2c1CC(NCCc1ccc(F)cc1)CC2)N1CCCCC1	CHEMBL4556150	S2R	Homo sapiens	=	1000	Ki	nM	ChEMBL	70	active	dual binder	2, 4, and 6
O=C(c1nn(-c2ccccc2)c2c1CC(NCCc1ccc3c(c1)OCO3)CC2)N1CCCCC1	CHEMBL4544989	S2R	Homo sapiens	=	31623	Ki	nM	ChEMBL	6499996931948306	active	dual binder	2, 4, and 6
O=C(c1nn(-c2ccccc2)c2c1CC(NCc1ccccc1)CC2)N1CCCCC1	CHEMBL4589939	S2R	Homo sapiens	=	50119	Ki	nM	ChEMBL	6299997602857746	active	dual binder	2, 4, and 6
O=C1CCc2cccnc2N1CCCN1CCN(C2CCCCC2)CC1	S2RSLDB366	S2R	Homo sapiens	=	161	Ki	nM	S2RSLDB	779317412396815	active	dual binder	2, 4, and 6
O=C1COc2cc(CN3CCN(c4ccc(Cl)cc4)CC3)ccc2N1	CHEMBL346389	S2R	Homo sapiens	=	2310	Ki	nM	ChEMBL	6636388020107856	active	dual binder	2, 4, and 6
O=C1NCCn2nc3c(c21)CC(NCCc1ccc2c(c1)OCO2)CC3	CHEMBL4800330	S2R	Homo sapiens	=	10000	Ki	nM	ChEMBL	60	active	dual binder	2, 4, and 6
O=C1c2ccccc2C(=O)N1CCCCN1CCc2ccc([N+](=O)[O-])cc2C1	S2RSLDB372	S2R	Homo sapiens	=	2126	Ki	nM	S2RSLDB	7672436739812722	active	dual binder	2, 4, and 6
O=C1c2ccccc2C(=O)N1CCCN1CCN(c2ccc(F)cc2)CC1	S2RSLDB470	S2R	Homo sapiens	=	74167	Ki	nM	S2RSLDB	6.12979e+16	active	dual binder	2, 4, and 6
O=[N+]([O-])c1ccc(NCCCCCCCCCCOc2cccc3c2CCCC3CCCN2CCN(C3CCCCC3)CC2)c2nonc12	S2RSLDB277	S2R	Homo sapiens	=	312	Ki	nM	S2RSLDB	7505845405981558	active	dual binder	2, 4, and 6
O=[N+]([O-])c1ccc(NCCCCCCOc2cccc3c2CCCC3CCCN2CCN(C3CCCCC3)CC2)c2nonc12	S2RSLDB298	S2R	Homo sapiens	=	108	Ki	nM	S2RSLDB	7966576244513051	active	dual binder	2, 4, and 6
O=[N+]([O-])c1ccc(NCCOCCOc2cccc3c2CCCC3CCCN2CCN(C3CCCCC3)CC2)c2nonc12	S2RSLDB449	S2R	Homo sapiens	=	393	Ki	nM	S2RSLDB	7405607449624573	active	dual binder	2, 4, and 6
O=c1n(CCCCN2CCN(C3CCCCC3)CC2)c2ccccc2n1-c1ccc(F)cc1	S2RSLDB458	S2R	Homo sapiens	=	212	Ki	nM	S2RSLDB	867366413907125	active	dual binder	2, 4, and 6
O=c1oc2cc(Br)ccc2n1CCCCN1CCN(C2CCCCC2)CC1	S2RSLDB506	S2R	Homo sapiens	=	447	Ki	nM	S2RSLDB	8349692476868064	active	dual binder	2, 4, and 6
O=c1oc2cc([N+](=O)[O-])ccc2n1CCCCN1CCN(C2CCCCC2)CC1	S2RSLDB354	S2R	Homo sapiens	=	246	Ki	nM	S2RSLDB	860906489289662	active	dual binder	2, 4, and 6
O=c1oc2ccccc2n1CCCCCCN1CCN(C2CCCCC2)CC1	S2RSLDB529	S2R	Homo sapiens	=	306	Ki	nM	S2RSLDB	851427857351842	active	dual binder	2, 4, and 6
O=c1oc2ccccc2n1CCCCCN1CCN(C2CCCCC2)CC1	S2RSLDB501	S2R	Homo sapiens	=	589	Ki	nM	S2RSLDB	8229884705212898	active	dual binder	2, 4, and 6
O=c1oc2ccccc2n1CCCCN1CCN(C2CCCCC2)CC1	S2RSLDB314	S2R	Homo sapiens	=	183	Ki	nM	S2RSLDB	873754891026957	active	dual binder	2, 4, and 6
O=c1oc2ccccc2n1CCCCN1CCN(c2ccc(F)cc2F)CC1	S2RSLDB289	S2R	Homo sapiens	=	196	Ki	nM	S2RSLDB	8707743928643524	active	dual binder	2, 4, and 6
O=c1oc2ccccc2n1CCCCN1CCN(c2ccccc2)CC1	S2RSLDB518	S2R	Homo sapiens	=	1144	Ki	nM	S2RSLDB	7941573975542995	active	dual binder	2, 4, and 6
O=c1oc2ccccc2n1CCCCN1CCN(c2ccccc2F)CC1	S2RSLDB311	S2R	Homo sapiens	=	279	Ki	nM	S2RSLDB	8554395796726402	active	dual binder	2, 4, and 6
O=c1oc2ccccc2n1CCCCN1CCN(c2ccccn2)CC1	S2RSLDB450	S2R	Homo sapiens	=	1281	Ki	nM	S2RSLDB	6892450870255313	active	dual binder	2, 4, and 6
O=c1oc2ccccc2n1CCN1CCN(C2CCCCC2)CC1	S2RSLDB557	S2R	Homo sapiens	=	543	Ki	nM	S2RSLDB	8265200170411154	active	dual binder	2, 4, and 6
O=c1sc2cc(F)ccc2n1CCCCN1CCN(C2CCCCC2)CC1	S2RSLDB262	S2R	Homo sapiens	=	22	Ki	nM	S2RSLDB	9657577319177792	active	dual binder	2, 4, and 6
O=c1sc2ccccc2n1CCCCCCN1CCN(C2CCCCC2)CC1	S2RSLDB357	S2R	Homo sapiens	=	149	Ki	nM	S2RSLDB	8826813731587725	active	dual binder	2, 4, and 6
O=c1sc2ccccc2n1CCCCCN1CCN(C2CCCCC2)CC1	S2RSLDB481	S2R	Homo sapiens	=	244	Ki	nM	S2RSLDB	861261017366127	active	dual binder	2, 4, and 6
O=c1sc2ccccc2n1CCCN1CCN(C2CCCCC2)CC1	S2RSLDB494	S2R	Homo sapiens	=	305	Ki	nM	S2RSLDB	8515700160653214	active	dual binder	2, 4, and 6
O=c1sc2ccccc2n1CCN1CCN(C2CCCCC2)CC1	S2RSLDB477	S2R	Homo sapiens	=	225	Ki	nM	S2RSLDB	8647817481888637	active	dual binder	2, 4, and 6
OC(CCCN1CCC(O)(c2ccc(Cl)cc2)CC1)c1ccc(F)cc1	S2RSLDB573	S2R	Homo sapiens	=	20	Ki	nM	S2RSLDB	8698970004336019	active	dual binder	2, 4, and 6
OC(CN1C2CCC1CC(c1ccccc1)C2)c1ccc(Br)cc1	S2RSLDB522	S2R	Homo sapiens	=	1128	Ki	nM	S2RSLDB	7947690900352677	active	dual binder	2, 4, and 6
OC(CN1C2CCC1CC(c1ccccc1)C2)c1cccc(Br)c1	S2RSLDB134	S2R	Homo sapiens	=	123	Ki	nM	S2RSLDB	7910094888560602	active	dual binder	2, 4, and 6
OC(CN1C2CCC1CC(c1ccccc1)C2)c1ccccc1	S2RSLDB562	S2R	Homo sapiens	=	327	Ki	nM	S2RSLDB	7485452247339714	active	dual binder	2, 4, and 6
OC(Cc1ccc(Br)cc1)CN1C2CCC1CC(c1ccccc1)C2	S2RSLDB312	S2R	Homo sapiens	=	495	Ki	nM	S2RSLDB	830539480106643	active	dual binder	2, 4, and 6
OC1(c2ccc(Cl)cc2)CC2CCC(C1)N2CCCCc1ccc(F)cc1	CHEMBL3321788	S2R	Homo sapiens	=	2512	Ki	nM	ChEMBL	7599980364934842	active	dual binder	2, 4, and 6
OC1(c2ccc(Cl)cc2)CC2CCC(C1)N2CCCOc1ccc(F)cc1	CHEMBL3321789	S2R	Homo sapiens	=	180	Ki	nM	ChEMBL	7744727494896693	active	dual binder	2, 4, and 6
OC1(c2ccc(Cl)cc2)CC2CCC(C1)N2CCCSc1ccc(F)cc1	CHEMBL3321790	S2R	Homo sapiens	=	290	Ki	nM	ChEMBL	7.5376e+16	active	dual binder	2, 4, and 6
OC1(c2ccc(Cl)cc2)CC2CCC(C1)N2CCCSc1cccc(F)c1	CHEMBL3321791	S2R	Homo sapiens	=	81	Ki	nM	ChEMBL	809151498112135	active	dual binder	2, 4, and 6
OC12C3C4CC5C6C4C1C6C(C53)N2CCCc1cccc(F)c1	S2RSLDB457	S2R	Homo sapiens	=	63	Ki	nM	S2RSLDB	8200659450546418	active	dual binder	2, 4, and 6
OC12C3C4CC5C6C4C1C6C(C53)N2CCc1cccnc1	S2RSLDB278	S2R	Homo sapiens	=	1000	Ki	nM	S2RSLDB	70	active	dual binder	2, 4, and 6
OC12C3C4CC5C6C4C1C6C(C53)N2Cc1ccc2c(c1)OCO2	S2RSLDB512	S2R	Homo sapiens	=	2590	Ki	nM	S2RSLDB	6586700235918748	active	dual binder	2, 4, and 6
OC12C3C4CC5C6C4C1C6C(C53)N2Cc1ccncc1	S2RSLDB418	S2R	Homo sapiens	=	5140	Ki	nM	S2RSLDB	6289036881004725	active	dual binder	2, 4, and 6
OC1COCCC1NC1CCN(c2ccc(C(F)(F)F)cn2)CC1	CHEMBL4647090	S2R	Homo sapiens	=	150	Ki	nM	ChEMBL	7823908740944319	active	dual binder	2, 4, and 6
OCC[C@@H]1CN(CC2CCCCC2)CCN1Cc1ccc(-c2ccccc2)cc1	CHEMBL3104857	S2R	Homo sapiens	=	390	Ki	nM	ChEMBL	7.40894e+16	active	dual binder	2, 4, and 6
OCC[C@H]1CN(CC2CCCCC2)CCN1Cc1ccc(-c2ccccc2)cc1	CHEMBL3104856	S2R	Homo sapiens	=	430	Ki	nM	ChEMBL	7366531544420414	active	dual binder	2, 4, and 6
OCC[C@H]1CN(CC2CCCCC2)CCN1Cc1cccc2ccccc12	S2RSLDB498	S2R	Homo sapiens	=	160	Ki	nM	S2RSLDB	7795880017344075	active	dual binder	2, 4, and 6
OC[C@@]12C[C@@H]1[C@@H](n1cnc3c(NC(C4CCC4)C4CCC4)ncnc31)[C@H](O)[C@@H]2O	CHEMBL4436786	S2R	Homo sapiens	=	7530	Ki	nM	ChEMBL	6123205023799299	active	dual binder	2, 4, and 6
OC[C@]1(c2ccccc2)C[C@@H]1CNC12CC3CC(CC(C3)C1)C2	S2RSLDB548	S2R	Homo sapiens	=	88	Ki	nM	S2RSLDB	805551732784983	active	dual binder	2, 4, and 6
O[C@@H](CN1CCC2(CCc3ccccc32)CC1)c1cccc(Br)c1	S2RSLDB274	S2R	Homo sapiens	=	127	Ki	nM	S2RSLDB	7896196279044043	active	dual binder	2, 4, and 6
O[C@@H]1CCN(Cc2cccc(I)c2)C[C@H]1N1CCC2(CCc3ccccc32)CC1	S2RSLDB560	S2R	Homo sapiens	=	2240	Ki	nM	S2RSLDB	6649751981665837	active	dual binder	2, 4, and 6
O[C@@H]1CC[C@H](OCc2ccc(F)cc2)C[C@H]1N1CCC(N2CCCCC2)CC1	S2RSLDB589	S2R	Homo sapiens	=	5430	Ki	nM	S2RSLDB	6265200170411153	active	dual binder	2, 4, and 6
O[C@@H]1CC[C@H](OCc2ccc(F)cc2)C[C@H]1N1CCc2ccccc2C1	S2RSLDB554	S2R	Homo sapiens	=	459	Ki	nM	S2RSLDB	7338187314462739	active	dual binder	2, 4, and 6
O[C@@H]1Cc2ccccc2C[C@H]1N1CCC(Cc2ccccc2)CC1	S2RSLDB581	S2R	Homo sapiens	=	600	Ki	nM	S2RSLDB	7221848749616356	active	dual binder	2, 4, and 6
O[C@@H]1Cc2ccccc2C[C@H]1N1CCC(N2CCCCC2)CC1	S2RSLDB525	S2R	Homo sapiens	=	1610	Ki	nM	S2RSLDB	679317412396815	active	dual binder	2, 4, and 6
O[C@@H]1Cc2ccccc2C[C@H]1N1CCC(c2cccc(I)c2)CC1	S2RSLDB405	S2R	Homo sapiens	=	467	Ki	nM	S2RSLDB	7330683119433888	active	dual binder	2, 4, and 6
O[C@@H]1[C@H](O)[C@@H](CCl)O[C@H]1n1cnc2c(NC(C3CCC3)C3CCC3)ncnc21	CHEMBL4439013	S2R	Homo sapiens	=	6620	Ki	nM	ChEMBL	61791420105603	active	dual binder	2, 4, and 6
O[C@@H]1[C@H](O)[C@@H](CCl)O[C@H]1n1cnc2c(N[C@H]3C[C@H]4CC[C@@H]3C4)ncnc21	CHEMBL4541086	S2R	Homo sapiens	=	4320	Ki	nM	ChEMBL	6364516253185088	active	dual binder	2, 4, and 6
O[C@@H]1[C@H](O)[C@@H]2C[C@@H]2[C@H]1n1cnc2c(NC(C3CCCC3)C3CCCC3)nc(Cl)nc21	CHEMBL2170801	S2R	Homo sapiens	=	20100	Ki	nM	ChEMBL	5696803942579511	active	dual binder	2, 4, and 6
O[C@@]12[C@H]3[C@H]4[C@@H]5C[C@@H]6[C@H]4[C@H]3[C@@H]([C@@H]6[C@@H]51)N2Cc1cccc(Br)c1	S2RSLDB335	S2R	Homo sapiens	=	400	Ki	nM	S2RSLDB	7397940008672037	active	dual binder	2, 4, and 6
O[C@@]12[C@H]3[C@H]4[C@@H]5C[C@@H]6[C@H]4[C@H]3[C@@H]([C@@H]6[C@@H]51)N2Cc1cccc(Cl)c1	S2RSLDB313	S2R	Homo sapiens	=	300	Ki	nM	S2RSLDB	7522878745280337	active	dual binder	2, 4, and 6
O[C@@]12[C@H]3[C@H]4[C@@H]5C[C@@H]6[C@H]4[C@H]3[C@@H]([C@@H]6[C@@H]51)N2Cc1cccc(F)c1	S2RSLDB339	S2R	Homo sapiens	=	310	Ki	nM	S2RSLDB	7508638306165727	active	dual binder	2, 4, and 6
O[C@H]1Cc2ccccc2C[C@@H]1N1C2CCC1CC(c1ccccc1)C2	S2RSLDB592	S2R	Homo sapiens	=	1750	Ki	nM	S2RSLDB	6756961951313706	active	dual binder	2, 4, and 6
O[C@H]1[C@H](n2cnc3c(NC(C4CCC4)C4CCC4)ncnc32)[C@H]2C[C@@]2(CCl)[C@H]1O	CHEMBL4554295	S2R	Homo sapiens	=	11700	Ki	nM	ChEMBL	5931814138253839	active	dual binder	2, 4, and 6
S=c1oc2ccccc2n1CCCCN1CCN(C2CCCCC2)CC1	S2RSLDB321	S2R	Homo sapiens	=	77	Ki	nM	S2RSLDB	9113509274827518	active	dual binder	2, 4, and 6
S=c1sc2ccccc2n1CCCCN1CCN(C2CCCCC2)CC1	S2RSLDB461	S2R	Homo sapiens	=	55	Ki	nM	S2RSLDB	9259637310505756	active	dual binder	2, 4, and 6
[O-][S+](CCCN1CCN(c2ccc(Cl)cc2)CC1)c1ccc(F)cc1	CHEMBL3289383	S2R	Homo sapiens	=	63096	Ki	nM	ChEMBL	6199998172182031	active	dual binder	2, 4, and 6
c1cc2c(cc1CNC1C3C4CC5C6C4CC3C6C51)OCO2	S2RSLDB575	S2R	Homo sapiens	=	150	Ki	nM	S2RSLDB	7823908740944319	active	dual binder	2, 4, and 6
c1ccc(-c2cn(CCCCN3CCN(C4CCCCC4)CC3)c3ccccc23)cc1	S2RSLDB290	S2R	Homo sapiens	=	123	Ki	nM	S2RSLDB	7910094888560602	active	dual binder	2, 4, and 6
c1ccc(C(CCCN2CCN(C3CCCCC3)CC2)(c2ccccc2)C23CC4CC(CC(C4)C2)C3)cc1	S2RSLDB396	S2R	Homo sapiens	=	44	IC50	nM	S2RSLDB	8356547323513812	active	dual binder	2, 4, and 6
c1ccc(CCCCCN2CCC3(CC2)OCc2ccccc23)cc1	S2RSLDB374	S2R	Homo sapiens	=	2	IC50	nM	S2RSLDB	969897000433602	active	dual binder	2, 4, and 6
c1ccc(CCCCN2CCC3(CC2)OCc2ccccc23)cc1	S2RSLDB582	S2R	Homo sapiens	=	25	IC50	nM	S2RSLDB	9602059991327964	active	dual binder	2, 4, and 6
c1ccc(CCCN2CCCCC2)cc1	S2RSLDB323	S2R	Homo sapiens	=	250	Ki	nM	S2RSLDB	7602059991327962	active	dual binder	2, 4, and 6
c1ccc(CCN2C3CCC2CC3)cc1	S2RSLDB474	S2R	Homo sapiens	=	1310	Ki	nM	S2RSLDB	6882728704344236	active	dual binder	2, 4, and 6
c1ccc(CCN2C3CCC2CC3)nc1	S2RSLDB292	S2R	Homo sapiens	=	5170	Ki	nM	S2RSLDB	6286509456906058	active	dual binder	2, 4, and 6
c1ccc(CCN2CCCCC2)cc1	S2RSLDB596	S2R	Homo sapiens	=	1400	Ki	nM	S2RSLDB	6853871964321762	active	dual binder	2, 4, and 6
c1ccc(CCN2CCN(c3ccccn3)CC2)cc1	S2RSLDB489	S2R	Homo sapiens	=	1700	Ki	nM	S2RSLDB	6769551078621726	active	dual binder	2, 4, and 6
c1ccc(CCNC2C3C4CC5C6C4CC3C6C52)cc1	S2RSLDB331	S2R	Homo sapiens	=	93	Ki	nM	S2RSLDB	8031517051446064	active	dual binder	2, 4, and 6
c1ccc(CCNC2C3C4CC5C6C4CC3C6C52)nc1	S2RSLDB445	S2R	Homo sapiens	=	86	Ki	nM	S2RSLDB	8065501548756432	active	dual binder	2, 4, and 6
c1ccc(CN2CCN(CCCC(c3ccccc3)(c3ccccc3)C34CC5CC(CC(C5)C3)C4)CC2)cc1	S2RSLDB294	S2R	Homo sapiens	=	130	IC50	nM	S2RSLDB	7886056647693163	active	dual binder	2, 4, and 6
c1ccc(CN2CCN(CCOC(c3ccccc3)c3ccccc3)CC2)cc1	S2RSLDB629	S2R	Homo sapiens	=	1122018454	Ki	nM	S2RSLDB	7950000000116879	active	dual binder	2, 4, and 6
c1ccc(CN2CCN(C[C@@H]3CO[C@@](c4ccccc4)(C4CCCCC4)O3)CC2)cc1	S2RSLDB628	S2R	Homo sapiens	=	177827941	Ki	nM	S2RSLDB	7750000000009506	active	dual binder	2, 4, and 6
c1ccc(CN2CC[C@@H]3C[C@@H]2c2cc(-c4ccc5c(c4)OCO5)ccc23)cc1	US11046670, Compound 27	S2R	Homo sapiens	=	7230	Ki	nM	BindingDB	6140861702705469	active	dual binder	2, 4, and 6
c1ccc(CN2CC[C@@H]3C[C@@H]2c2cc(N4CCCCC4)ccc23)cc1	US11046670, Compound 19	S2R	Homo sapiens	=	3180	Ki	nM	BindingDB	6497572880015567	active	dual binder	2, 4, and 6
c1ccc(CN2CC[C@@H]3C[C@@H]2c2cc(N4CCOCC4)ccc23)cc1	CHEMBL4085658::US11046670, Compound 20	S2R	Homo sapiens	=	10340	Ki	nM	BindingDB	5985479461242076	active	dual binder	2, 4, and 6
c1ccc(CN2CC[C@H]3C[C@@H]2c2cc(-c4ccc5c(c4)OCO5)ccc23)cc1	S2RSLDB638	S2R	Homo sapiens	=	7230	Ki	nM	S2RSLDB	6140861702705469	active	dual binder	2, 4, and 6
c1ccc(CN2CC[C@H]3C[C@@H]2c2cc(N4CCCCC4)ccc23)cc1	S2RSLDB636	S2R	Homo sapiens	=	3180	Ki	nM	S2RSLDB	6497572880015567	active	dual binder	2, 4, and 6
c1ccc(CN2CC[C@H]3C[C@@H]2c2cc(N4CCOCC4)ccc23)cc1	S2RSLDB633	S2R	Homo sapiens	=	10340	Ki	nM	S2RSLDB	5985479461242076	active	dual binder	2, 4, and 6
c1ccc(CNC2C3C4CC5C6C4CC3C6C52)cc1	S2RSLDB373	S2R	Homo sapiens	=	190	Ki	nM	S2RSLDB	7721246399047171	active	dual binder	2, 4, and 6
c1ccc(OCCCN2CCN(c3ccccc3)CC2)cc1	CHEMBL1940414	S2R	Homo sapiens	=	251	Ki	nM	ChEMBL	7600326278518962	active	dual binder	2, 4, and 6
c1ccc([C@H]2CC[C@H](N3CCN(c4ccccn4)CC3)CC2)cc1	S2RSLDB383	S2R	Homo sapiens	=	269	Ki	nM	S2RSLDB	7570247719997592	active	dual binder	2, 4, and 6
c1ccc2c(CCCCCN3CCN(C4CCCCC4)CC3)cccc2c1	S2RSLDB367	S2R	Homo sapiens	=	57	Ki	nM	S2RSLDB	9244125144327508	active	dual binder	2, 4, and 6
c1ccc2c(CCCN3CCN(C4CCCCC4)CC3)cccc2c1	S2RSLDB407	S2R	Homo sapiens	=	69	Ki	nM	S2RSLDB	9161150909262744	active	dual binder	2, 4, and 6
c1ccc2c(c1)CCCC2CCCN1CCN(C2=NCCCC2)CC1	S2RSLDB442	S2R	Homo sapiens	=	438	Ki	nM	S2RSLDB	73585258894959	active	dual binder	2, 4, and 6
c1ccc2c(c1)CN(CCCN1CCc3oc4ccccc4c3C1)C2	S2RSLDB578	S2R	Homo sapiens	=	99	Ki	nM	S2RSLDB	800436480540245	active	dual binder	2, 4, and 6
c1ccc2c(c1)COC21CCN(CCCCc2c[nH]c3ccccc23)CC1	S2RSLDB315	S2R	Homo sapiens	=	41	IC50	nM	S2RSLDB	9387216143280264	active	dual binder	2, 4, and 6
c1ccc2c(c1)COC21CCN(CCCCn2c3ccccc3c3ccccc32)CC1	S2RSLDB273	S2R	Homo sapiens	=	324	Ki	nM	S2RSLDB	8489454989793387	active	dual binder	2, 4, and 6
c1ccc2c(c1)COC21CCN(CCCOC2CCCCC2)CC1	S2RSLDB324	S2R	Homo sapiens	=	7	IC50	nM	S2RSLDB	1.01549e+16	active	dual binder	2, 4, and 6
c1ccc2c(c1)COC21CCN(CCCSC2CCCCC2)CC1	S2RSLDB388	S2R	Homo sapiens	=	26	IC50	nM	S2RSLDB	9585026652029182	active	dual binder	2, 4, and 6
c1ccc2c(c1)c(-c1ccoc1)cn2CCCCN1CCN(C2CCCCC2)CC1	S2RSLDB395	S2R	Homo sapiens	=	1007	Ki	nM	S2RSLDB	7996970529446382	active	dual binder	2, 4, and 6
c1ccc2c(c1)ccn2CCCCN1CCN(C2CCCCC2)CC1	S2RSLDB509	S2R	Homo sapiens	=	19	Ki	nM	S2RSLDB	8721246399047171	active	dual binder	2, 4, and 6
c1ccc2oc(-c3csc(C4CCN(Cc5nc6ncccc6[nH]5)CC4)n3)cc2c1	CHEMBL4798829	S2R	Homo sapiens	=	111832	Ki	nM	ChEMBL	5951433908123097	active	dual binder	2, 4, and 6
c1cnc2c(c1)CCCN2CCCCN1CCN(C2CCCCC2)CC1	S2RSLDB415	S2R	Homo sapiens	=	164	Ki	nM	S2RSLDB	8785156151952302	active	dual binder	2, 4, and 6
c1cncc(CNC2C3C4CC5C6C4CC3C6C52)c1	S2RSLDB345	S2R	Homo sapiens	=	1050	Ki	nM	S2RSLDB	6978810700930062	active	dual binder	2, 4, and 6
CC(C)NCC(O)COC(=O)C(C)C	CHEMBL542470::[1-(4-Methoxy-3-phenethyloxy-benzyl)-hexyl]-dipropyl-amine; hydrochloride	S1R	Homo Sapiens	=	300	IC50	nM	BindingDB	7522878745280337	active	dual binder	1, 3, and 5
CC(C)NCC(O)COC(=O)c1ccc2c(c1)OCO2	2-(3-Chloro-phenyl)-N-[1-(4-iodo-benzyl)-piperidin-4-yl]-acetamide::CHEMBL134855	S1R	Homo Sapiens	=	321	Ki	nM	BindingDB	8493494967595128	active	dual binder	1, 3, and 5
CCCN1CCC(c2cccc(S(C)(=O)=O)c2)[C@H](O)C1	2-(2-Chloro-phenyl)-6-(6-piperidin-1-yl-hexyloxy)-chromen-4-one::CHEMBL37138	S1R	Homo Sapiens	=	600	IC50	nM	BindingDB	7221848749616356	active	dual binder	1, 3, and 5
CCCN1CC[C@@H](c2cccc(S(C)(=O)=O)c2)[C@@H](O)C1	CHEMBL122334::Hydantoin Derivative 36::imidazolidine-2,4-dione	S1R	Homo Sapiens	=	620	IC50	nM	BindingDB	7207608310501746	active	dual binder	1, 3, and 5
CN(CCCNC(=O)c1ccccc1)Cc1ccccc1	CHEMBL3417083	S1R	Homo Sapiens	=	4590	Ki	nM	BindingDB	6338187314462739	active	dual binder	1, 3, and 5
CN1CCN(CCCNC(=O)c2ccc(Cl)cc2)CC1	CHEMBL5078587	S1R	Homo Sapiens	=	4790	Ki	nM	BindingDB	6319664486585437	active	dual binder	1, 3, and 5
CN1CCN(CCNC(=O)c2ccc(Cl)cc2)CC1	2-(4-Amino-phenyl)-N-(1-benzyl-piperidin-4-yl)-acetamide::CHEMBL80395	S1R	Homo Sapiens	=	4700	Ki	nM	BindingDB	6327902142064283	active	dual binder	1, 3, and 5
O=C(NCCCN1CCOCC1)c1ccc(Cl)cc1	US10207991, Ex. Cpd. No. 49::US10611728, Example Compound 49::US11691947, Example 49	S1R	Homo Sapiens	=	4700	Ki	nM	BindingDB	6327902142064283	active	dual binder	1, 3, and 5
O=C(NCCN1CCCC1)c1ccc(Cl)cc1	CHEMBL52849::[3-(5-Methoxy-1,2,3,4-tetrahydro-naphthalen-1-yl)-propyl]-[2-(1,2,3,4-tetrahydro-naphthalen-1-yl)-ethyl]-amine	S1R	Homo Sapiens	=	4690	Ki	nM	BindingDB	6328827157284917	active	dual binder	1, 3, and 5
CC(C)NCC(O)COC(=O)C(C)C	CHEMBL3104856	S2R	Homo Sapiens	=	430	Ki	nM	BindingDB	7366531544420414	active	dual binder	2, 4, and 6
CC(C)NCC(O)COC(=O)c1ccc2c(c1)OCO2	US10961249, Entry 14	S2R	Homo Sapiens	=	15	IC50	nM	BindingDB	8823908740944319	active	dual binder	2, 4, and 6
CCCN1CCC(c2cccc(S(C)(=O)=O)c2)[C@H](O)C1	CHEMBL5185602	S2R	Homo Sapiens	=	190	Ki	nM	BindingDB	7721246399047171	active	dual binder	2, 4, and 6
CCCN1CC[C@@H](c2cccc(S(C)(=O)=O)c2)[C@@H](O)C1	CHEMBL5177703	S2R	Homo Sapiens	=	200	Ki	nM	BindingDB	7698970004336019	active	dual binder	2, 4, and 6
CN(CCCNC(=O)c1ccccc1)Cc1ccccc1	CHEMBL5090079	S2R	Homo Sapiens	=	10000	Ki	nM	BindingDB	60	active	dual binder	2, 4, and 6
CN1CCN(CCCNC(=O)c2ccc(Cl)cc2)CC1	CHEMBL2181924	S2R	Homo Sapiens	=	3640	Ki	nM	BindingDB	6438898616350944	active	dual binder	2, 4, and 6
CN1CCN(CCNC(=O)c2ccc(Cl)cc2)CC1	CHEMBL4522864	S2R	Homo Sapiens	=	3490	Ki	nM	BindingDB	645717457304082	active	dual binder	2, 4, and 6
O=C(NCCCN1CCOCC1)c1ccc(Cl)cc1	N-[3-(benzylmethylamino)propyl]-3-bromobenzamide::US10179761, Compound 3.1.21	S2R	Homo Sapiens	=	3500	Ki	nM	BindingDB	6455931955649724	active	dual binder	2, 4, and 6
O=C(NCCN1CCCC1)c1ccc(Cl)cc1	CHEMBL5081803	S2R	Homo Sapiens	=	3530	Ki	nM	BindingDB	6452225294612178	active	dual binder	2, 4, and 6
CC(=O)N1CC[C@H]2c3ccc(O)cc3OC[C@]21C	CHEMBL4470244	S1R	Homo sapiens	>	100000	Ki	nM	ChEMBL	50	inactive	non-binder	1, 3, and 5
CC(C)(C)Oc1cc(CCC(C)(C)N2Cc3cccc(C(=O)O)c3C2)ccc1O	US10207991, Ex. Cpd. No. 75::US10611728, Example Compound 75	S1R	Homo Sapiens	=	100000	Ki	nM	BindingDB	50	inactive	non-binder	1, 3, and 5
CC(C)(CCc1ccc(O)c(OC(F)(F)F)c1)N1Cc2cccc(C(=O)O)c2C1	US10207991, Ex. Cpd. No. 56	S1R	Homo Sapiens	=	100000	Ki	nM	BindingDB	50	inactive	non-binder	1, 3, and 5
CC(C)(CCc1ccc(O)c(OC(F)(F)F)c1)N1Cc2cccc(OC=O)c2C1	US10611728, Example Compound 56::US9796672, Example Compound 56	S1R	Homo Sapiens	=	100000	Ki	nM	BindingDB	50	inactive	non-binder	1, 3, and 5
CCCn1nc(C(=O)N(C)C)c2c1CCC(NC(=O)c1ccc(F)cc1)C2	CHEMBL4529866	S1R	Homo sapiens	>	100000	Ki	nM	ChEMBL	50	inactive	non-binder	1, 3, and 5
CCCn1nc(C(=O)N(C)C)c2c1CCC(NS(=O)(=O)c1ccc(F)cc1)C2	CHEMBL4472018	S1R	Homo sapiens	>	100000	Ki	nM	ChEMBL	50	inactive	non-binder	1, 3, and 5
CCCn1nc(C(=O)N(C)C)c2c1CCC(OCc1ccc(F)cc1)C2	CHEMBL4436911	S1R	Homo sapiens	>	100000	Ki	nM	ChEMBL	50	inactive	non-binder	1, 3, and 5
CCCn1nc(C(=O)N(C)C)c2c1CCC(SCc1ccc(F)cc1)C2	CHEMBL4454099	S1R	Homo sapiens	>	100000	Ki	nM	ChEMBL	50	inactive	non-binder	1, 3, and 5
CN1CCN(c2ccc3c(c2)[C@H]2C[C@H]3CCN2)CC1	US11046670, Compound 33	S1R	Homo Sapiens	>	100000	Ki	nM	BindingDB	50	inactive	non-binder	1, 3, and 5
COCCN(C)C(=O)c1cccc2c1CN(C(C)(C)CCc1ccc(O)c(OC)c1)C2	US10207991, Ex. Cpd. No. 86::US10611728, Example Compound 86	S1R	Homo Sapiens	=	100000	Ki	nM	BindingDB	50	inactive	non-binder	1, 3, and 5
COCCNC(=O)c1cccc2c1CN(C(C)(C)CCc1ccc(O)c(OC)c1)C2	US10207991, Ex. Cpd. No. 84::US10611728, Example Compound 84	S1R	Homo Sapiens	=	100000	Ki	nM	BindingDB	50	inactive	non-binder	1, 3, and 5
COc1cc(CCC(C)(C)N2Cc3cccc(C(=O)N4CCN(C(C)=O)CC4)c3C2)ccc1O	US10207991, Ex. Cpd. No. 83::US10611728, Example Compound 83	S1R	Homo Sapiens	=	100000	Ki	nM	BindingDB	50	inactive	non-binder	1, 3, and 5
COc1cc(CCC(C)(C)N2Cc3cccc(C(=O)N4CCN(C)CC4)c3C2)ccc1O	US10207991, Ex. Cpd. No. 82::US10611728, Example Compound 82	S1R	Homo Sapiens	=	100000	Ki	nM	BindingDB	50	inactive	non-binder	1, 3, and 5
COc1cc(CCC(C)(C)N2Cc3cccc(C(=O)NCCN(C)C)c3C2)ccc1O	US10207991, Ex. Cpd. No. 78::US10611728, Example Compound 78	S1R	Homo Sapiens	=	100000	Ki	nM	BindingDB	50	inactive	non-binder	1, 3, and 5
Fc1ccc(CN2C[C@@H]3[C@@H](C2)OCc2c(-c4ncccn4)nnn23)cc1	CHEMBL5202456	S1R	Homo sapiens	>	100000	Ki	nM	ChEMBL	50	inactive	non-binder	1, 3, and 5
O=C(OCc1ccccc1)N1CC[C@@H]2C[C@@H]1c1cc(Cl)ccc12	US11046670, Compound 12	S1R	Homo Sapiens	>	100000	Ki	nM	BindingDB	50	inactive	non-binder	1, 3, and 5
O=C(OCc1ccccc1)N1CC[C@@H]2C[C@@H]1c1cc(N3CCOCC3)ccc12	US11046670, Compound 16	S1R	Homo Sapiens	>	100000	Ki	nM	BindingDB	50	inactive	non-binder	1, 3, and 5
O=C(c1ccc(-c2ccccc2)cc1)N1CCN(c2ccc(O)cc2)CC1	P-OH_diPh	S1R	Homo sapiens	>	100000	Ki	nM	in-house	50	inactive	non-binder	1, 3, and 5
O=C(c1ccccc1)N1CCN(c2ccc(O)cc2)CC1	P-OH_Ph	S1R	Homo sapiens	>	100000	Ki	nM	in-house	50	inactive	non-binder	1, 3, and 5
CC(=O)N1CC[C@H]2c3ccc(O)cc3OC[C@]21C	98049507	S2R	Homo sapiens	=	320000	Ki	nM	PubChem	4494850021680094	inactive	non-binder	2, 4, and 6
CC(C)(C)Oc1cc(CCC(C)(C)N2Cc3cccc(C(=O)O)c3C2)ccc1O	146673143	S2R	Homo sapiens	=	407380000	Ki	nM	PubChem	1390000296157769	inactive	non-binder	2, 4, and 6
CC(C)(CCc1ccc(O)c(OC(F)(F)F)c1)N1Cc2cccc(C(=O)O)c2C1	US10207991, Ex. Cpd. No. 56	S2R	Homo sapiens	=	100000	Ki	nM	BindingDB	50	inactive	non-binder	2, 4, and 6
CC(C)(CCc1ccc(O)c(OC(F)(F)F)c1)N1Cc2cccc(OC=O)c2C1	US10611728, Example Compound 56::US9796672, Example Compound 56	S2R	Homo sapiens	=	100000	Ki	nM	BindingDB	50	inactive	non-binder	2, 4, and 6
CCCn1nc(C(=O)N(C)C)c2c1CCC(NC(=O)c1ccc(F)cc1)C2	CHEMBL4529866	S2R	Homo sapiens	>	100000	Ki	nM	ChEMBL	50	inactive	non-binder	2, 4, and 6
CCCn1nc(C(=O)N(C)C)c2c1CCC(NS(=O)(=O)c1ccc(F)cc1)C2	CHEMBL4472018	S2R	Homo sapiens	>	100000	Ki	nM	ChEMBL	50	inactive	non-binder	2, 4, and 6
CCCn1nc(C(=O)N(C)C)c2c1CCC(OCc1ccc(F)cc1)C2	CHEMBL4436911	S2R	Homo sapiens	>	100000	Ki	nM	ChEMBL	50	inactive	non-binder	2, 4, and 6
CCCn1nc(C(=O)N(C)C)c2c1CCC(SCc1ccc(F)cc1)C2	CHEMBL4454099	S2R	Homo sapiens	>	100000	Ki	nM	ChEMBL	50	inactive	non-binder	2, 4, and 6
CN1CCN(c2ccc3c(c2)[C@H]2C[C@H]3CCN2)CC1	US11046670, Compound 33	S2R	Homo sapiens	>	100000	Ki	nM	BindingDB	50	inactive	non-binder	2, 4, and 6
COCCN(C)C(=O)c1cccc2c1CN(C(C)(C)CCc1ccc(O)c(OC)c1)C2	US10207991, Ex. Cpd. No. 86::US10611728, Example Compound 86	S2R	Homo sapiens	=	100000	Ki	nM	BindingDB	50	inactive	non-binder	2, 4, and 6
COCCNC(=O)c1cccc2c1CN(C(C)(C)CCc1ccc(O)c(OC)c1)C2	US10207991, Ex. Cpd. No. 84::US10611728, Example Compound 84	S2R	Homo sapiens	=	100000	Ki	nM	BindingDB	50	inactive	non-binder	2, 4, and 6
COc1cc(CCC(C)(C)N2Cc3cccc(C(=O)N4CCN(C(C)=O)CC4)c3C2)ccc1O	US10207991, Ex. Cpd. No. 83::US10611728, Example Compound 83	S2R	Homo sapiens	=	100000	Ki	nM	BindingDB	50	inactive	non-binder	2, 4, and 6
COc1cc(CCC(C)(C)N2Cc3cccc(C(=O)N4CCN(C)CC4)c3C2)ccc1O	US10207991, Ex. Cpd. No. 82::US10611728, Example Compound 82	S2R	Homo sapiens	=	100000	Ki	nM	BindingDB	50	inactive	non-binder	2, 4, and 6
COc1cc(CCC(C)(C)N2Cc3cccc(C(=O)NCCN(C)C)c3C2)ccc1O	US10207991, Ex. Cpd. No. 78::US10611728, Example Compound 78	S2R	Homo sapiens	=	100000	Ki	nM	BindingDB	50	inactive	non-binder	2, 4, and 6
Fc1ccc(CN2C[C@@H]3[C@@H](C2)OCc2c(-c4ncccn4)nnn23)cc1	166633549	S2R	Homo sapiens	=	409350000	Ki	nM	PubChem	1.38791e+16	inactive	non-binder	2, 4, and 6
O=C(OCc1ccccc1)N1CC[C@@H]2C[C@@H]1c1cc(Cl)ccc12	US11046670, Compound 12	S2R	Homo sapiens	>	100000	Ki	nM	BindingDB	50	inactive	non-binder	2, 4, and 6
O=C(OCc1ccccc1)N1CC[C@@H]2C[C@@H]1c1cc(N3CCOCC3)ccc12	US11046670, Compound 16	S2R	Homo sapiens	>	100000	Ki	nM	BindingDB	50	inactive	non-binder	2, 4, and 6
O=C(c1ccc(-c2ccccc2)cc1)N1CCN(c2ccc(O)cc2)CC1	P-OH_diPh	S2R	Homo sapiens	>	100000	Ki	nM	in-house	50	inactive	non-binder	2, 4, and 6
O=C(c1ccccc1)N1CCN(c2ccc(O)cc2)CC1	P-OH_Ph	S2R	Homo sapiens	>	100000	Ki	nM	in-house	50	inactive	non-binder	2, 4, and 6
C=C(C)CN1CCN(c2ccc3c(c2)[C@H]2C[C@H]3CCN2C(=O)OCc2ccccc2)CC1	CHEMBL4095749::US11046670, Table 6.5	S1R	Homo Sapiens	=	4300	Ki	nM	BindingDB	6366531544420414	active	semi-selective	1, 3, and 5
C=C1CCN2Cc3ccc(OC)cc3[C@H]3CCCC[C@]32C1	CHEMBL4777306	S1R	Homo sapiens	=	80	Ki	nM	ChEMBL	8096910013008056	active	semi-selective	1, 3, and 5
C=CCCN1CCN(c2ccc3c(c2)[C@H]2C[C@@H]3CCN2C(=O)OCc2ccccc2)CC1	S2RSLDB649	S1R	Homo sapiens	=	1720	Ki	nM	S2RSLDB	6764471553092451	active	semi-selective	1, 3, and 5
C=CCCN1CCN(c2ccc3c(c2)[C@H]2C[C@H]3CCN2C(=O)OCc2ccccc2)CC1	US11046670, Compound 29	S1R	Homo Sapiens	=	1720	Ki	nM	BindingDB	6764471553092451	active	semi-selective	1, 3, and 5
C=CCN1C2CCCC1CC(OC(=O)Nc1cc(C)ccc1OC)C2	S2RSLDB212	S1R	Homo sapiens	=	12568	Ki	nM	S2RSLDB	5900733827968083	active	semi-selective	1, 3, and 5
C=CCN1CCN(c2ccc3c(c2)[C@H]2C[C@@H]3CCN2C(=O)OCc2ccccc2)CC1	S2RSLDB648	S1R	Homo sapiens	=	5890	Ki	nM	S2RSLDB	6229884705212898	active	semi-selective	1, 3, and 5
C=CCN1CCN(c2ccc3c(c2)[C@H]2C[C@H]3CCN2C(=O)OCc2ccccc2)CC1	CHEMBL4092498::US11046670, Compound 28	S1R	Homo Sapiens	=	5890	Ki	nM	BindingDB	6229884705212898	active	semi-selective	1, 3, and 5
CC(=O)Nc1nc(CN2CCC[C@H](Cc3cc(C)nc(C)c3)C2)cs1	CHEMBL4802044	S1R	Homo sapiens	=	6333	Ki	nM	ChEMBL	7198390511972681	active	semi-selective	1, 3, and 5
CC(=O)c1ccc2c(c1)oc(=O)n2CCCC(C)N1CCN(c2ccc(F)cc2)CC1	S2RSLDB226	S1R	Homo sapiens	=	271	Ki	nM	S2RSLDB	7567030709125595	active	semi-selective	1, 3, and 5
CC(=O)c1ccc2c(c1)oc(=O)n2CCCCN1CCN(c2ccc(F)cc2[N+](=O)[O-])CC1	S2RSLDB121	S1R	Homo sapiens	=	3691	Ki	nM	S2RSLDB	6432855954804343	active	semi-selective	1, 3, and 5
CC(=O)c1ccc2oc(=O)n(CCCCN3CCN(c4ccc(F)cc4)CC3)c2c1	S2RSLDB169	S1R	Homo sapiens	=	2782	Ki	nM	S2RSLDB	7555642874343972	active	semi-selective	1, 3, and 5
CC(=O)n1cc(CCCCN2CCC3(CC2)OCc2ccccc23)c2ccccc21	S2RSLDB160	S1R	Homo sapiens	=	57	IC50	nM	S2RSLDB	8244125144327509	active	semi-selective	1, 3, and 5
CC(C(O)c1ccc(O)cc1)N1CCC(Cc2ccccc2)CC1	CHEMBL305187	S1R	Homo sapiens	=	102	Ki	nM	ChEMBL	8991399828238082	active	semi-selective	1, 3, and 5
CC(C)(C)Oc1cc(CCC(C)(C)N2Cc3cccc(S(C)(=O)=O)c3C2)ccc1O	US10207991, Ex. Cpd. No. 66::US10611728, Example Compound 66	S1R	Homo Sapiens	=	1300	Ki	nM	BindingDB	6886056647693163	active	semi-selective	1, 3, and 5
CC(C)(C)c1ccc(-c2nc(CN3CCCC3)nn2C2CC2)cc1	CHEMBL4796616	S1R	Homo sapiens	=	140	Ki	nM	ChEMBL	7853871964321762	active	semi-selective	1, 3, and 5
CC(C)COc1cc(CCC(C)(C)N2Cc3cccc(F)c3C2)ccc1O	US10207991, Ex. Cpd. No. 88::US10611728, Example Compound 88	S1R	Homo Sapiens	=	960	Ki	nM	BindingDB	7017728766960431	active	semi-selective	1, 3, and 5
CC(C)Oc1cc(CC[C@@H](C)N2Cc3cc4c(cc3C2)OCO4)ccc1O	US10207991, Ex. Cpd. No. 25::US10611728, Example Compound 25	S1R	Homo Sapiens	=	57	Ki	nM	BindingDB	8244125144327509	active	semi-selective	1, 3, and 5
CC(C)Oc1ccc(CCC(C)(C)N2Cc3ccc(F)cc3C2)cc1OC(C)C	US10207991, Ex. Cpd. No. 42::US10611728, Example Compound 42	S1R	Homo Sapiens	=	1000	Ki	nM	BindingDB	70	active	semi-selective	1, 3, and 5
CC(C)c1ccc(-c2nc(CN3CCCC3)nn2C)cc1	CHEMBL4799270	S1R	Homo sapiens	=	960	Ki	nM	ChEMBL	7017728766960431	active	semi-selective	1, 3, and 5
CC(CCCN1C(=O)CSc2ccccc21)N1CCN(C2CCCCC2)CC1	S2RSLDB199	S1R	Homo sapiens	=	9236	Ki	nM	S2RSLDB	7034516075754861	active	semi-selective	1, 3, and 5
CC(F)c1ccc2c(c1)oc(=O)n2CCCCN1CCN(c2ccc(F)cc2)CC1	S2RSLDB167	S1R	Homo sapiens	=	1623	Ki	nM	S2RSLDB	6789681480173768	active	semi-selective	1, 3, and 5
CC(O)c1ccc2c(c1)oc(=O)n2CCCCN1CCN(c2ccc(F)cc2)CC1	S2RSLDB106	S1R	Homo sapiens	=	6089	Ki	nM	S2RSLDB	6215454025945477	active	semi-selective	1, 3, and 5
CC1(C)C2CC[C@]1(C)CN(CCC1CCCCCC1)C2	CHEMBL77817	S1R	Homo sapiens	=	287	Ki	nM	ChEMBL	8542118103266008	active	semi-selective	1, 3, and 5
CC1(C)CCCN(CCCCCC2CCCc3ccccc32)C1	S2RSLDB599	S1R	Homo sapiens	=	200	Ki	nM	S2RSLDB	7698970004336019	active	semi-selective	1, 3, and 5
CC1(C)OCC(CN2CCC(Cc3ccccc3)CC2)O1.O=C(O)C(=O)O	CHEMBL4646948	S1R	Homo sapiens	=	6	Ki	nM	ChEMBL	9221848749616356	active	semi-selective	1, 3, and 5
CC1(C)OCC(CN2CCN(Cc3ccccc3)CC2)O1.O=C(O)C(=O)O.O=C(O)C(=O)O	CHEMBL4639948	S1R	Homo sapiens	=	54	Ki	nM	ChEMBL	8267606240177031	active	semi-selective	1, 3, and 5
CC1CCN(CC(=O)N2CCN(c3ccccc3)CC2)CC1	PPA_3	S1R	Homo sapiens	=	935	Ki	nM	in-house	8029188389127482	active	semi-selective	1, 3, and 5
CCC(Oc1ccc(Cl)cc1)C(=O)OC1CC2CCC(C1)N2C	S2RSLDB190	S1R	Homo sapiens	=	12500	Ki	nM	S2RSLDB	5903089986991944	active	semi-selective	1, 3, and 5
CCCC1CCN(CC(=O)N2CCN(c3ccccc3)CC2)CC1	PPA_4	S1R	Homo sapiens	=	847	Ki	nM	in-house	8072116589669292	active	semi-selective	1, 3, and 5
CCCN1CCN(c2ccc3c(c2)[C@H]2C[C@H]3CCN2C(=O)OCc2ccccc2)CC1	CHEMBL4072304::US11046670, Table 6.1	S1R	Homo Sapiens	=	2550	Ki	nM	BindingDB	6.59346e+16	active	semi-selective	1, 3, and 5
CCCN1CCN(c2cccc(C3CCCCN3C(=O)OCc3cc(Cl)cc(Cl)c3)c2)CC1	CHEMBL5197224	S1R	Homo sapiens	=	54	Ki	nM	ChEMBL	8267606240177031	active	semi-selective	1, 3, and 5
CCCN1CCN(c2cccc(C3CCCCN3S(=O)(=O)c3cc(Cl)cc(Cl)c3)c2)CC1	CHEMBL5191108	S1R	Homo sapiens	=	4467	Ki	nM	ChEMBL	8349984047528162	active	semi-selective	1, 3, and 5
CCCc1cc(C)[nH]c(=O)c1CNC(=O)c1cc(-c2ccc(N3CCN(C(C)C)CC3)nc2)cc2c1cnn2C(C)C	CHEMBL3414619	S1R	Homo sapiens	=	47000	Ki	nM	ChEMBL	5327902142064283	active	semi-selective	1, 3, and 5
CCN(C/C=C\c1ccc(C2CCCCC2)c(Cl)c1)C1CCCCC1	CHEMBL4792070	S1R	Homo sapiens	=	20	Ki	nM	ChEMBL	8698970004336019	active	semi-selective	1, 3, and 5
CCOC(=O)CCN1CCN(c2cccc3c2CN(C(=O)OCc2ccccc2)CC3)CC1	US10954217, Example Table 3.A29	S1R	Homo Sapiens	=	6660	Ki	nM	BindingDB	6176525770829699	active	semi-selective	1, 3, and 5
CC[C@H]1c2cc(-c3ccccc3)ccc2OC[C@@]1(C)N	CHEMBL4530979	S1R	Homo sapiens	=	1259	Ki	nM	ChEMBL	7899974269892137	active	semi-selective	1, 3, and 5
CN(CCCC(=O)Nc1ccc(Cl)cc1)Cc1ccccc1	CHEMBL4173950	S1R	Homo sapiens	=	65	Ki	nM	ChEMBL	8187086643357144	active	semi-selective	1, 3, and 5
CN(CCCCNC(=O)c1ccc(Cl)cc1)Cc1ccccc1	CHEMBL4165285	S1R	Homo sapiens	=	17	Ki	nM	ChEMBL	8769551078621726	active	semi-selective	1, 3, and 5
CN(CCCNC(=O)c1ccc(Br)cc1F)Cc1ccccc1	CHEMBL4160397	S1R	Homo sapiens	=	29	Ki	nM	ChEMBL	8537602002101044	active	semi-selective	1, 3, and 5
CN(CCCNC(=O)c1ccc(C(F)(F)F)cc1)Cc1ccccc1	CHEMBL4162490	S1R	Homo sapiens	=	14	Ki	nM	ChEMBL	8853871964321762	active	semi-selective	1, 3, and 5
CN(CCCNC(=O)c1ccc(Cl)c(Cl)c1)Cc1ccccc1	CHEMBL4161984	S1R	Homo sapiens	=	11	Ki	nM	ChEMBL	8958607314841775	active	semi-selective	1, 3, and 5
CN(CCCNC(=O)c1ccc(Cl)cc1)CCc1ccccc1	CHEMBL4169270	S1R	Homo sapiens	=	43	Ki	nM	ChEMBL	8366531544420413	active	semi-selective	1, 3, and 5
CN(CCCNC(=O)c1ccc(Cl)cc1)Cc1ccccc1	CHEMBL4173188	S1R	Homo sapiens	=	32	Ki	nM	ChEMBL	8494850021680094	active	semi-selective	1, 3, and 5
CN(CCCNC(=O)c1ccc(F)cc1)Cc1ccccc1	CHEMBL4172044	S1R	Homo sapiens	=	200	Ki	nM	ChEMBL	7698970004336019	active	semi-selective	1, 3, and 5
CN(CCCNC(=O)c1ccc([N+](=O)[O-])cc1)Cc1ccccc1	CHEMBL4174797	S1R	Homo sapiens	=	43	Ki	nM	ChEMBL	8366531544420413	active	semi-selective	1, 3, and 5
CN(CCCNC(=O)c1cccc(Br)c1)Cc1ccccc1	CHEMBL4168697	S1R	Homo sapiens	=	39	Ki	nM	ChEMBL	84089353929735	active	semi-selective	1, 3, and 5
CN(CCCNC(=O)c1cccc(Cl)c1)Cc1ccccc1	CHEMBL4169765	S1R	Homo sapiens	=	100	Ki	nM	ChEMBL	80	active	semi-selective	1, 3, and 5
CN(CCCNC(=O)c1cccc(Cl)c1Cl)Cc1ccccc1	CHEMBL4174647	S1R	Homo sapiens	=	100	Ki	nM	ChEMBL	80	active	semi-selective	1, 3, and 5
CN(CCCNCc1ccc(Cl)cc1)Cc1ccccc1	CHEMBL4174984	S1R	Homo sapiens	=	29	Ki	nM	ChEMBL	8537602002101044	active	semi-selective	1, 3, and 5
CN(CCCc1cccc(F)c1)C1C2C3CC4C5C3CC2C5C41	S2RSLDB144	S1R	Homo sapiens	=	4290	Ki	nM	S2RSLDB	6367542707815276	active	semi-selective	1, 3, and 5
CN(CCNC(=O)c1ccc(Cl)cc1Cl)Cc1ccccc1	N-(2-(benzyl(methyl)amino)ethyl)-2,4-dichlorobenzamide::US10179761, Compound 3.1.34	S1R	Homo Sapiens	=	65	Ki	nM	BindingDB	8187086643357144	active	semi-selective	1, 3, and 5
CN(CCNC(=O)c1cccc(Cl)c1Cl)Cc1ccccc1	CHEMBL4166747	S1R	Homo sapiens	=	65	Ki	nM	ChEMBL	8187086643357144	active	semi-selective	1, 3, and 5
CN(CCc1cccc(F)c1)C1C2C3CC4C5C3CC2C5C41	S2RSLDB154	S1R	Homo sapiens	=	11630	Ki	nM	S2RSLDB	5934420285271552	active	semi-selective	1, 3, and 5
CN(CCc1ccccc1)C1C2C3CC4C5C3CC2C5C41	S2RSLDB130	S1R	Homo sapiens	=	7730	Ki	nM	S2RSLDB	6111820506081675	active	semi-selective	1, 3, and 5
CN(CCc1ccccn1)C1C2C3CC4C5C3CC2C5C41	S2RSLDB219	S1R	Homo sapiens	=	4480	Ki	nM	S2RSLDB	6348721986001856	active	semi-selective	1, 3, and 5
CN(Cc1cccc(F)c1)C1C2C3CC4C5C3CC2C5C41	S2RSLDB221	S1R	Homo sapiens	=	15710	Ki	nM	S2RSLDB	5803823814960027	active	semi-selective	1, 3, and 5
CN(Cc1ccccc1)C1C2C3CC4C5C3CC2C5C41	S2RSLDB210	S1R	Homo sapiens	=	7700	Ki	nM	S2RSLDB	6113509274827518	active	semi-selective	1, 3, and 5
CN1CCC2(c3cccc(O)c3)CC(=O)/C(=C/c3ccc(Cl)cc3)C1C2	CHEMBL141381	S1R	Homo sapiens	=	7593	Ki	nM	ChEMBL	6119586600122084	active	semi-selective	1, 3, and 5
CN1CCN(c2ccc3c(c2)[C@H]2C[C@@H]3CCN2S(=O)(=O)c2cc(Cl)cc(Cl)c2)CC1	S2RSLDB644	S1R	Homo sapiens	=	4420	Ki	nM	S2RSLDB	6354577730650908	active	semi-selective	1, 3, and 5
CN1CCN(c2ccc3c(c2)[C@H]2C[C@H]3CCN2C(=O)OCc2ccccc2)CC1	CHEMBL4063708::US11046670, Compound 32	S1R	Homo Sapiens	=	4970	Ki	nM	BindingDB	6303643611266668	active	semi-selective	1, 3, and 5
CN1CCN(c2ccc3c(c2)[C@H]2C[C@H]3CCN2S(=O)(=O)c2cc(Cl)cc(Cl)c2)CC1	CHEMBL4069441::US11046670, Compound 34	S1R	Homo Sapiens	=	4420	Ki	nM	BindingDB	6354577730650908	active	semi-selective	1, 3, and 5
CN1CCN(c2cccc3c2CN(C(=O)OCc2ccccc2)CC3)CC1	US10954217, Example Table 3.A27	S1R	Homo Sapiens	=	6480	Ki	nM	BindingDB	6188424994129407	active	semi-selective	1, 3, and 5
CN1CCN(c2ccnc(NCCc3ccccc3)n2)CC1	CHEMBL4748908	S1R	Homo sapiens	=	1251	Ki	nM	ChEMBL	690274269030658	active	semi-selective	1, 3, and 5
CN1CC[C@H]2c3ccc(O)cc3OC[C@]21C	CHEMBL4564308	S1R	Homo sapiens	=	5012	Ki	nM	ChEMBL	7299988937677887	active	semi-selective	1, 3, and 5
CN1CC[C@]2(c3cccc(O)c3)CC(=O)/C(=C/c3ccc(I)cc3)[C@H]1C2	S2RSLDB148	S1R	Homo sapiens	=	17100	Ki	nM	S2RSLDB	5767003889607846	active	semi-selective	1, 3, and 5
CN1CC[C@]2(c3cccc(O)c3)CC(=O)/C(=C/c3cccc(I)c3)[C@H]1C2	S2RSLDB109	S1R	Homo sapiens	=	16200	Ki	nM	S2RSLDB	5790484985457369	active	semi-selective	1, 3, and 5
CN1CC[C@]2(c3cccc(O)c3)CC(=O)/C(=C/c3ccccc3)[C@H]1C2	CHEMBL3350264	S1R	Homo sapiens	=	13000	Ki	nM	ChEMBL	5886056647693163	active	semi-selective	1, 3, and 5
CNCCN1CCC(OCc2ccccc2)CC1	CHEMBL3961701	S1R	Homo sapiens	=	540	Ki	nM	ChEMBL	7267606240177032	active	semi-selective	1, 3, and 5
COC(=O)[C@@]1(c2ccccc2)C[C@H]1CN1C2CCC1CC(O)(c1ccc(Cl)cc1)C2	S2RSLDB182	S1R	Homo sapiens	=	5200	Ki	nM	S2RSLDB	6.284e+16	active	semi-selective	1, 3, and 5
COc1c(C(=O)NC2CC3CCCC(C2)N3C2CCCCC2)cc(Br)c2ccccc12	CHEMBL423122	S1R	Homo sapiens	=	690	Ki	nM	ChEMBL	7161150909262744	active	semi-selective	1, 3, and 5
COc1c(C(=O)NC2CC3CCCC(C2)N3C2CCCCCC2)cc(Br)c2ccccc12	CHEMBL298864	S1R	Homo sapiens	=	960	Ki	nM	ChEMBL	7017728766960431	active	semi-selective	1, 3, and 5
COc1cc(Br)c(C(=O)NCCCN2CCc3cc(OC)c(OC)cc3C2)cc1OC	S2RSLDB126	S1R	Homo sapiens	=	25700	Ki	nM	S2RSLDB	5590066876668706	active	semi-selective	1, 3, and 5
COc1cc(Br)cc(C(=O)NCCCCN2CCN(c3cccc(Cl)c3Cl)CC2)c1OC	CHEMBL59713	S1R	Homo sapiens	=	8090	Ki	nM	ChEMBL	6092051478387727	active	semi-selective	1, 3, and 5
COc1cc(Br)cc(C(=O)NCCCCN2CCc3cc4c(cc3C2)OCCCO4)c1OC	S2RSLDB135	S1R	Homo sapiens	=	14300	Ki	nM	S2RSLDB	5844663962534939	active	semi-selective	1, 3, and 5
COc1cc(Br)cc(C(=O)NCCCCN2CCc3cc4c(cc3C2)OCCO4)c1OC	S2RSLDB207	S1R	Homo sapiens	=	3380	Ki	nM	S2RSLDB	6471083299722345	active	semi-selective	1, 3, and 5
COc1cc(CCC(C)(C)N2Cc3ccc(F)cc3C2)ccc1OC(=O)N(C)C	US10207991, Ex. Cpd. No. 50::US10611728, Example Compound 50	S1R	Homo Sapiens	=	7500	Ki	nM	BindingDB	61249387366083	active	semi-selective	1, 3, and 5
COc1cc(CCC(C)(C)N2Cc3cccc(F)c3C2)ccc1OC(=O)N(C)C	US10207991, Ex. Cpd. No. 49::US10611728, Example Compound 49	S1R	Homo Sapiens	=	4700	Ki	nM	BindingDB	6327902142064283	active	semi-selective	1, 3, and 5
COc1cc(CCC(C)(C)N2Cc3cccc(S(C)(=O)=O)c3C2)ccc1O	US10207991, Ex. Cpd. No. 64::US10611728, Example Compound 64	S1R	Homo Sapiens	=	1800	Ki	nM	BindingDB	6.74473e+16	active	semi-selective	1, 3, and 5
COc1cc(CC[C@@H](C)N2Cc3cc(Cl)c(Cl)cc3C2)ccc1O	US10207991, Ex. Cpd. No. 3::US10611728, Example Compound 3	S1R	Homo Sapiens	=	230	Ki	nM	BindingDB	7638272163982407	active	semi-selective	1, 3, and 5
COc1cc(CC[C@@H](C)N2Cc3cccc(F)c3C2)ccc1OCCO	US10207991, Ex. Cpd. No. 51::US10611728, Example Compound 51	S1R	Homo Sapiens	=	770	Ki	nM	BindingDB	7113509274827518	active	semi-selective	1, 3, and 5
COc1cc(OC)c(NC(=O)OC2CC3CCCC(C2)N3Cc2ccccc2)cc1Cl	S2RSLDB250	S1R	Homo sapiens	=	2344	Ki	nM	S2RSLDB	6630042392653947	active	semi-selective	1, 3, and 5
COc1cc2c(cc1OC)CN(C(C)(C)CCc1ccc(F)cc1)C2	US10207991, Ex. Cpd. No. 34::US10611728, Example Compound 34	S1R	Homo Sapiens	=	75	Ki	nM	BindingDB	81249387366083	active	semi-selective	1, 3, and 5
COc1cc2c(cc1OC)CN(CC1CCN(C(=O)c3cc4cc(Br)ccc4[nH]3)CC1)CC2	S2RSLDB93	S1R	Homo sapiens	=	38630	Ki	nM	S2RSLDB	5413075291855179	active	semi-selective	1, 3, and 5
COc1cc2c(cc1OC)CN(CC1CCN(C(=O)c3cc4cc(I)ccc4o3)CC1)CC2	S2RSLDB113	S1R	Homo sapiens	=	6820	Ki	nM	S2RSLDB	6166215625343521	active	semi-selective	1, 3, and 5
COc1cc2c(cc1OC)CN(CCC1CCN(C(=O)c3cc4cc(Br)ccc4o3)CC1)CC2	S2RSLDB103	S1R	Homo sapiens	=	3600	Ki	nM	S2RSLDB	6443697499232712	active	semi-selective	1, 3, and 5
COc1cc2c(cc1OC)CN(CCC1CCN(C(=O)c3cc4cc(I)ccc4o3)CC1)CC2	S2RSLDB197	S1R	Homo sapiens	=	1840	Ki	nM	S2RSLDB	6735182176990463	active	semi-selective	1, 3, and 5
COc1cc2c(cc1OC)CN(CCCC1CCN(C(=O)c3cc4cc(Br)ccc4o3)CC1)CC2	S2RSLDB142	S1R	Homo sapiens	=	2090	Ki	nM	S2RSLDB	6679853713888946	active	semi-selective	1, 3, and 5
COc1cc2c(cc1OC)CN(CCCCCCNC(=O)c1cc3cc(Br)ccc3o1)CC2	S2RSLDB184	S1R	Homo sapiens	=	1570	Ki	nM	S2RSLDB	6804100347590766	active	semi-selective	1, 3, and 5
COc1cc2c(cc1OC)CN(CCCCCNC(=O)c1cc3cc(Br)ccc3o1)CC2	S2RSLDB110	S1R	Homo sapiens	=	4100	Ki	nM	S2RSLDB	6.38722e+16	active	semi-selective	1, 3, and 5
COc1cc2c(cc1OC)CN(CCCCCNC(=O)c1cc3cc(I)ccc3o1)CC2	S2RSLDB170	S1R	Homo sapiens	=	2040	Ki	nM	S2RSLDB	6690369832574102	active	semi-selective	1, 3, and 5
COc1cc2c(cc1OC)CN(CCCCNC(=O)c1cc(Br)c3ccccc3c1OC)CC2	CHEMBL60139	S1R	Homo sapiens	=	11590	Ki	nM	ChEMBL	5935916564036404	active	semi-selective	1, 3, and 5
COc1cc2c(cc1OC)CN(CCCCNC(=O)c1cc(C)ccc1OCCF)CC2	S2RSLDB131	S1R	Homo sapiens	=	3300	Ki	nM	S2RSLDB	6481486060122113	active	semi-selective	1, 3, and 5
COc1cc2c(cc1OC)CN(CCCCn1c(=O)oc3ccccc31)CC2	S2RSLDB128	S1R	Homo sapiens	=	7431	Ki	nM	S2RSLDB	71289527386945	active	semi-selective	1, 3, and 5
COc1cc2c(cc1OC)CN(CCCCn1c(=S)sc3ccccc31)CC2	S2RSLDB202	S1R	Homo sapiens	=	911	Ki	nM	S2RSLDB	8040481623027002	active	semi-selective	1, 3, and 5
COc1cc2c(cc1OC)CN(CCCCn1cc(-c3ccoc3)c3ccccc31)CC2	S2RSLDB125	S1R	Homo sapiens	=	61366	Ki	nM	S2RSLDB	6212072184269324	active	semi-selective	1, 3, and 5
COc1cc2c(cc1OC)CN(CCCCn1cc(CCF)c3ccccc31)CC2	S2RSLDB193	S1R	Homo sapiens	=	4935	Ki	nM	S2RSLDB	6306712842994345	active	semi-selective	1, 3, and 5
COc1cc2c(cc1OC)CN(CCCCn1ccc3cc(C(C)=O)ccc31)CC2	S2RSLDB249	S1R	Homo sapiens	=	1455	Ki	nM	S2RSLDB	7.83714e+16	active	semi-selective	1, 3, and 5
COc1cc2c(cc1OC)CN(CCCN1CCc3cc(F)ccc3C1=O)CC2	S2RSLDB96	S1R	Homo sapiens	=	3110	Ki	nM	S2RSLDB	6507239610973162	active	semi-selective	1, 3, and 5
COc1cc2c(cc1OC)CN(CCCN1CCc3cccc(OC)c3C1=O)CC2	S2RSLDB91	S1R	Homo sapiens	=	16280	Ki	nM	S2RSLDB	5788345599446817	active	semi-selective	1, 3, and 5
COc1cc2c(cc1OC)CN([C@H](C)CCc1ccc(Cl)c(Cl)c1)C2	US10207991, Ex. Cpd. No. 11::US10611728, Example Compound 11	S1R	Homo Sapiens	=	140	Ki	nM	BindingDB	7853871964321762	active	semi-selective	1, 3, and 5
COc1ccc(/C=C2/C(=O)C[C@@]3(c4cccc(O)c4)CCN(C)[C@@H]2C3)cc1	S2RSLDB95	S1R	Homo sapiens	=	19100	Ki	nM	S2RSLDB	5718966632752273	active	semi-selective	1, 3, and 5
COc1ccc(C)cc1NC(=O)OC1CC2CCCC(C1)N2C/C=C/c1ccc(N)cc1	S2RSLDB118	S1R	Homo sapiens	=	2120	Ki	nM	S2RSLDB	6673664139071248	active	semi-selective	1, 3, and 5
COc1ccc(C)cc1NC(=O)OC1CC2CCCC(C1)N2CCCCCCCCCCNS(=O)(=O)c1cccc2c(N(C)C)cccc12	S2RSLDB100	S1R	Homo sapiens	=	10550	Ki	nM	S2RSLDB	5976747540366288	active	semi-selective	1, 3, and 5
COc1ccc(C)cc1NC(=O)OC1CC2CCCC(C1)N2CCCCCCCCCCNc1ccc([N+](=O)[O-])c2nonc12	S2RSLDB139	S1R	Homo sapiens	=	4500	Ki	nM	S2RSLDB	6346787486224656	active	semi-selective	1, 3, and 5
COc1ccc(C)cc1NC(=O)OC1CC2CCCC(C1)N2CCCCCCCc1ccccc1	S2RSLDB151	S1R	Homo sapiens	=	2300	Ki	nM	S2RSLDB	6638272163982407	active	semi-selective	1, 3, and 5
COc1ccc(C)cc1NC(=O)OC1CC2CCCC(C1)N2CCCCCCNCc1cccc(Br)c1	S2RSLDB227	S1R	Homo sapiens	=	1124	Ki	nM	S2RSLDB	6949233688766958	active	semi-selective	1, 3, and 5
COc1ccc(C)cc1NC(=O)OC1CC2CCCC(C1)N2CCCCCCNc1ccc([N+](=O)[O-])c2nonc12	S2RSLDB166	S1R	Homo sapiens	=	11000	Ki	nM	S2RSLDB	5958607314841775	active	semi-selective	1, 3, and 5
COc1ccc(C)cc1NC(=O)OC1CC2CCCC(C1)N2CCCCCCc1ccccc1	S2RSLDB157	S1R	Homo sapiens	=	2140	Ki	nM	S2RSLDB	6669586226650809	active	semi-selective	1, 3, and 5
COc1ccc(C)cc1NC(=O)OC1CC2CCCC(C1)N2CCCCNCc1cccc(Br)c1	S2RSLDB176	S1R	Homo sapiens	=	6629	Ki	nM	S2RSLDB	717855198098247	active	semi-selective	1, 3, and 5
COc1ccc(C)cc1NC(=O)OC1CC2CCCC(C1)N2CCCCNCc1cccc(I)c1	S2RSLDB123	S1R	Homo sapiens	=	6387	Ki	nM	S2RSLDB	7194703083842015	active	semi-selective	1, 3, and 5
COc1ccc(C)cc1NC(=O)OC1CC2CCCC(C1)N2CCCCc1ccccc1	S2RSLDB172	S1R	Homo sapiens	=	655	Ki	nM	S2RSLDB	7183758700008217	active	semi-selective	1, 3, and 5
COc1ccc(C)cc1NC(=O)OC1CC2CCCC(C1)N2CCCc1ccc(N)cc1	S2RSLDB208	S1R	Homo sapiens	=	1630	Ki	nM	S2RSLDB	6787812395596042	active	semi-selective	1, 3, and 5
COc1ccc(C)cc1NC(=O)OC1CC2CCCC(C1)N2CCCc1ccccc1	S2RSLDB146	S1R	Homo sapiens	=	730	Ki	nM	S2RSLDB	7136677139879544	active	semi-selective	1, 3, and 5
COc1ccc(C)cc1NC(=O)OC1CC2CCCC(C1)N2CCF	S2RSLDB218	S1R	Homo sapiens	=	20033	Ki	nM	S2RSLDB	5698254008974744	active	semi-selective	1, 3, and 5
COc1ccc(C)cc1NC(=O)OC1CC2CCCC(C1)N2CCc1ccc(F)cc1	S2RSLDB133	S1R	Homo sapiens	=	2620	Ki	nM	S2RSLDB	6581698708680254	active	semi-selective	1, 3, and 5
COc1ccc(C)cc1NC(=O)OC1CC2CCCC(C1)N2CCc1ccc([N+](=O)[O-])cc1	S2RSLDB189	S1R	Homo sapiens	=	2150	Ki	nM	S2RSLDB	6667561540084395	active	semi-selective	1, 3, and 5
COc1ccc(C)cc1NC(=O)OC1CC2CCCC(C1)N2CCc1ccccc1	S2RSLDB127	S1R	Homo sapiens	=	599	Ki	nM	S2RSLDB	7222573177610688	active	semi-selective	1, 3, and 5
COc1ccc(C)cc1NC(=O)OC1CC2CCCC(C1)N2Cc1ccc(C)cc1	S2RSLDB195	S1R	Homo sapiens	=	2730	Ki	nM	S2RSLDB	6563837352959244	active	semi-selective	1, 3, and 5
COc1ccc(C)cc1NC(=O)OC1CC2CCCC(C1)N2Cc1ccc(I)cc1	S2RSLDB211	S1R	Homo sapiens	=	4540	Ki	nM	S2RSLDB	6342944147142896	active	semi-selective	1, 3, and 5
COc1ccc(C)cc1NC(=O)OC1CC2CCCC(C1)N2Cc1cccc(I)c1	S2RSLDB162	S1R	Homo sapiens	=	13540	Ki	nM	S2RSLDB	5.86838e+16	active	semi-selective	1, 3, and 5
COc1ccc(C)cc1NC(=O)OC1CC2CCCC(C1)N2Cc1ccccc1	S2RSLDB153	S1R	Homo sapiens	=	925	Ki	nM	S2RSLDB	7033858267260968	active	semi-selective	1, 3, and 5
COc1ccc(C)cc1NC(=O)OC1CC2CCCC(C1)N2Cc1cccnc1	S2RSLDB225	S1R	Homo sapiens	=	23467	Ki	nM	S2RSLDB	5629542426665655	active	semi-selective	1, 3, and 5
COc1ccc(CN(C)CCCNC(=O)c2ccc3ccccc3c2)cc1OC	CHEMBL5207122	S1R	Homo sapiens	=	14450	Ki	nM	ChEMBL	5840132152907433	active	semi-selective	1, 3, and 5
COc1ccc(CN(C)CCCNC(=O)c2ccc3ccccc3n2)cc1OC	CHEMBL5187029	S1R	Homo sapiens	=	5730	Ki	nM	ChEMBL	624184537803261	active	semi-selective	1, 3, and 5
COc1ccc(CN2C3C4C5CC6C7C5C3C7C2(O)C64)cc1OC	S2RSLDB192	S1R	Homo sapiens	=	2280	Ki	nM	S2RSLDB	6642065152999546	active	semi-selective	1, 3, and 5
COc1ccc(CN2CCC[C@@H](OCc3ccc(F)c(C)c3)C2)cc1F	CHEMBL5184607	S1R	Homo sapiens	=	88	Ki	nM	ChEMBL	805551732784983	active	semi-selective	1, 3, and 5
COc1ccc(CN2CCC[C@H](OCc3ccc(F)c(C)c3)C2)cc1F	CHEMBL5182191	S1R	Homo sapiens	=	24	Ki	nM	ChEMBL	8619788758288394	active	semi-selective	1, 3, and 5
COc1ccc(CNCCCCc2cn(-c3ccc(F)cc3)c3ccccc23)cc1OC	S2RSLDB203	S1R	Homo sapiens	=	27030	Ki	nM	S2RSLDB	5568153954301274	active	semi-selective	1, 3, and 5
COc1ccc2[nH]cc(C(=O)CN3CCC(O)(c4ccc(Cl)cc4)CC3)c2c1	S2RSLDB247	S1R	Homo sapiens	=	785	Ki	nM	S2RSLDB	7105130343254747	active	semi-selective	1, 3, and 5
COc1ccc2[nH]cc(C(=O)CN3CCC(c4ccccc4)CC3)c2c1	S2RSLDB94	S1R	Homo sapiens	=	19100	Ki	nM	S2RSLDB	5718966632752273	active	semi-selective	1, 3, and 5
COc1ccc2c(CCCN3CCCCC3(C)C)cccc2c1	S2RSLDB239	S1R	Homo sapiens	=	10600	Ki	nM	S2RSLDB	597469413473523	active	semi-selective	1, 3, and 5
COc1ccc2c(c1)CCC2CCCN1CCCC(C)(C)C1	S2RSLDB600	S1R	Homo sapiens	=	353	Ki	nM	S2RSLDB	8452225294612177	active	semi-selective	1, 3, and 5
COc1ccc2c(c1)CCCC2CCCCCN1CCCC(C)(C)C1	S2RSLDB609	S1R	Homo sapiens	=	439	Ki	nM	S2RSLDB	8357535479757878	active	semi-selective	1, 3, and 5
COc1ccc2c(c1)CCCC2CCCN1CCCC(C)(C)C1	S2RSLDB608	S1R	Homo sapiens	=	236	Ki	nM	S2RSLDB	8627087997029893	active	semi-selective	1, 3, and 5
COc1ccc2c(c1)CCN(CCCCCNC(=O)c1cc3cc(I)ccc3o1)C2	S2RSLDB198	S1R	Homo sapiens	=	760	Ki	nM	S2RSLDB	7119186407719209	active	semi-selective	1, 3, and 5
COc1ccc2c(c1)CCN(CCCN1CCc3cc(OC)c(OC)cc3C1)C2=O	S2RSLDB107	S1R	Homo sapiens	=	4020	Ki	nM	S2RSLDB	639577394691553	active	semi-selective	1, 3, and 5
COc1ccc2c(c1)CN(CCCCNC(=O)c1cc3cc(I)ccc3o1)CC2	S2RSLDB196	S1R	Homo sapiens	=	6160	Ki	nM	S2RSLDB	6210419287835575	active	semi-selective	1, 3, and 5
COc1ccc2c(c1)[C@@H]1CCN[C@]1(C)CO2	CHEMBL4556297	S1R	Homo sapiens	=	12589	Ki	nM	ChEMBL	6900008766455316	active	semi-selective	1, 3, and 5
COc1ccc2c(c1)[C@@]13CCCC[C@@H]1[C@@H](C2)N(C)CC3	CHEMBL206132	S1R	Homo sapiens	=	730	Ki	nM	ChEMBL	7136677139879544	active	semi-selective	1, 3, and 5
COc1cccc(CN2C3C4C5CC6C7C5C3C7C2(O)C64)c1	S2RSLDB230	S1R	Homo sapiens	=	3270	Ki	nM	S2RSLDB	6485452247339714	active	semi-selective	1, 3, and 5
COc1cccc(Cn2cc(-c3cccc(C(=O)NCCCCN4CCc5cc(OC)c(OC)cc5C4)c3)nn2)c1	S2RSLDB163	S1R	Homo sapiens	=	17520	Ki	nM	S2RSLDB	5756465898167938	active	semi-selective	1, 3, and 5
COc1cccc2c1CCC2CCCCN1CCCC(C)(C)C1	S2RSLDB605	S1R	Homo sapiens	=	199	Ki	nM	S2RSLDB	8701146923590294	active	semi-selective	1, 3, and 5
COc1cccc2c1CCCC2CCCCN1CCCC(C)(C)C1	S2RSLDB607	S1R	Homo sapiens	=	271	Ki	nM	S2RSLDB	8567030709125595	active	semi-selective	1, 3, and 5
COc1cccc2c1CCCC2CCCN1CCN(Cc2ccccc2)CC1	CHEMBL54020	S1R	Homo sapiens	=	344	Ki	nM	ChEMBL	746344155742847	active	semi-selective	1, 3, and 5
COc1cccc2c1CCCC2CCCN1CC[N+](C)(C2CCCCC2)CC1.[I-]	S2RSLDB165	S1R	Homo sapiens	=	3380	Ki	nM	S2RSLDB	6471083299722345	active	semi-selective	1, 3, and 5
COc1cccc2c1CCC[C@@H]2CCCN1CCN(C2CCCCC2)CC1	CHEMBL73854	S1R	Homo sapiens	=	554	Ki	nM	ChEMBL	825649023527157	active	semi-selective	1, 3, and 5
COc1cccc2c1CCC[C@@H]2NC(=O)CN1CCN(C2CCCCC2)CC1	S2RSLDB204	S1R	Homo sapiens	=	946	Ki	nM	S2RSLDB	7024108863598207	active	semi-selective	1, 3, and 5
CS(=O)(=O)n1cc(CCCCN2CCC3(CC2)OCc2ccccc23)c2ccccc21	CHEMBL64683	S1R	Homo sapiens	=	13	Ki	nM	ChEMBL	8886056647693163	active	semi-selective	1, 3, and 5
C[C@@H]1[C@@H]2Cc3ccc(O)cc3[C@]1(C)CCN2CCN(C)c1ccccc1	CHEMBL289948	S1R	Homo sapiens	=	56	Ki	nM	ChEMBL	82518119729938	active	semi-selective	1, 3, and 5
C[C@@H]1[C@@H]2Cc3ccc(O)cc3[C@]1(C)CCN2CCN1CCCC1	CHEMBL43398	S1R	Homo sapiens	=	74	Ki	nM	ChEMBL	8130768280269024	active	semi-selective	1, 3, and 5
C[C@@H]1[C@@H]2Cc3ccc(O)cc3[C@]1(C)CCN2CCN1CCCCC1	CHEMBL41313	S1R	Homo sapiens	=	96	Ki	nM	ChEMBL	8017728766960431	active	semi-selective	1, 3, and 5
C[C@@H]1[C@@H]2Cc3ccc(O)cc3[C@]1(C)CCN2CCN1CCOCC1	CHEMBL288285	S1R	Homo sapiens	=	134	Ki	nM	ChEMBL	7872895201635193	active	semi-selective	1, 3, and 5
C[C@@H]1[C@@H]2Cc3ccc(O)cc3[C@]1(C)CCN2CCNc1ccccc1	CHEMBL287794	S1R	Homo sapiens	=	59	Ki	nM	ChEMBL	8229147988357855	active	semi-selective	1, 3, and 5
C[C@@]12COc3cc(OCc4ccccc4)ccc3[C@@H]1CCN2	CHEMBL4589450	S1R	Homo sapiens	=	7943	Ki	nM	ChEMBL	8100015437450608	active	semi-selective	1, 3, and 5
C[C@H](CCc1ccc(Cl)c(Cl)c1)N1Cc2cc(Cl)c(Cl)cc2C1	US10207991, Ex. Cpd. No. 5::US10611728, Example Compound 5	S1R	Homo Sapiens	=	560	Ki	nM	BindingDB	7251811972993799	active	semi-selective	1, 3, and 5
C[C@H](CCc1ccc(Cl)c(Cl)c1)N1Cc2cc3ccccc3cc2C1	US10207991, Ex. Cpd. No. 18::US10611728, Example Compound 18	S1R	Homo Sapiens	=	420	Ki	nM	BindingDB	7376750709602099	active	semi-selective	1, 3, and 5
C[C@H](CCc1ccc(Cl)c(Cl)c1)N1Cc2ccc(C(F)(F)F)cc2C1	US10207991, Ex. Cpd. No. 4::US10611728, Example Compound 4	S1R	Homo Sapiens	=	330	Ki	nM	BindingDB	7481486060122112	active	semi-selective	1, 3, and 5
C[C@H](CCc1ccc(Cl)c(Cl)c1)N1Cc2ccc3ccccc3c2C1	US9796672, Example Compound 19	S1R	Homo Sapiens	=	690	Ki	nM	BindingDB	7161150909262744	active	semi-selective	1, 3, and 5
C[C@H](CCc1ccc(F)cc1)N1Cc2cccc(F)c2C1	US10207991, Ex. Cpd. No. 21::US10611728, Example Compound 21	S1R	Homo Sapiens	=	3300	Ki	nM	BindingDB	6481486060122113	active	semi-selective	1, 3, and 5
C[C@H](CCc1ccc(O)c(OC(C)(C)C)c1)N1Cc2ccc(S(C)(=O)=O)cc2C1	US10207991, Ex. Cpd. No. 63::US10611728, Example Compound 63	S1R	Homo Sapiens	=	170	Ki	nM	BindingDB	7769551078621726	active	semi-selective	1, 3, and 5
C[C@H](CCc1ccc(O)c(OC(F)(F)F)c1)N1Cc2cc3c(cc2C1)OCO3	US10207991, Ex. Cpd. No. 24::US10611728, Example Compound 24	S1R	Homo Sapiens	=	49	Ki	nM	BindingDB	8309803919971486	active	semi-selective	1, 3, and 5
C[C@H](CCc1ccc(O)c(OC(F)(F)F)c1)N1Cc2ccc(F)cc2C1	US10207991, Ex. Cpd. No. 31::US10611728, Example Compound 31	S1R	Homo Sapiens	=	37	Ki	nM	BindingDB	8431798275933005	active	semi-selective	1, 3, and 5
C[C@H](CCc1ccc(OC(=O)N(C)C)c(OC(F)(F)F)c1)N1Cc2cccc(F)c2C1	US10207991, Ex. Cpd. No. 41::US10611728, Example Compound 41	S1R	Homo Sapiens	=	5200	Ki	nM	BindingDB	6.284e+16	active	semi-selective	1, 3, and 5
C[C@H](NC(=O)c1cn(C2(C#N)CC2)cn1)C(=O)Nc1nc(-c2cccc(-c3ccn(C)n3)c2)cs1	CHEMBL5306285	S1R	Homo sapiens	=	4169	Ki	nM	ChEMBL	6379968104873703	active	semi-selective	1, 3, and 5
Cc1[nH]c2cc(C(F)(F)F)ccc2c(=O)c1CN(C)Cc1ccccc1	CHEMBL4648914	S1R	Homo sapiens	=	890	Ki	nM	ChEMBL	7050609993355087	active	semi-selective	1, 3, and 5
Cc1ccc(CN(C)CCCCc2cn(-c3ccc(F)cc3)c3ccccc23)c(C)c1	S2RSLDB175	S1R	Homo sapiens	=	1290	Ki	nM	S2RSLDB	6889410289700751	active	semi-selective	1, 3, and 5
Cc1ccc(CN2CCC[C@H](OCc3ccc(F)c(C)c3)C2)cc1	CHEMBL5189986	S1R	Homo sapiens	=	6457	Ki	nM	ChEMBL	818996921359416	active	semi-selective	1, 3, and 5
Cc1ccc(CO[C@H]2CCCN(Cc3ccc(C#N)cc3)C2)cc1	CHEMBL5174753	S1R	Homo sapiens	=	138	Ki	nM	ChEMBL	7860120913598763	active	semi-selective	1, 3, and 5
Cc1ccc(CO[C@H]2CCCN(Cc3cccc(F)c3)C2)cc1	CHEMBL5188139	S1R	Homo sapiens	=	190	Ki	nM	ChEMBL	7721246399047171	active	semi-selective	1, 3, and 5
Cc1ccccc1[C@H]1CC[C@@H](N2CCN(c3ccccn3)CC2)CC1	S2RSLDB217	S1R	Homo sapiens	=	10000	Ki	nM	S2RSLDB	60	active	semi-selective	1, 3, and 5
Cc1nn(CCO)cc1CN(C)Cc1csc(-c2ccccc2)n1	CHEMBL4640394	S1R	Homo sapiens	=	1270	Ki	nM	ChEMBL	6896196279044043	active	semi-selective	1, 3, and 5
Clc1cc(Cl)cc(CN2CC[C@@H]3C[C@@H]2c2cc(N4CCOCC4)ccc23)c1	US11046670, Compound 39	S1R	Homo Sapiens	=	29750	Ki	nM	BindingDB	5526513029935432	active	semi-selective	1, 3, and 5
Clc1cc(Cl)cc(CN2CC[C@H]3C[C@@H]2c2cc(N4CCOCC4)ccc23)c1	S2RSLDB634	S1R	Homo sapiens	=	29750	Ki	nM	S2RSLDB	5526513029935432	active	semi-selective	1, 3, and 5
Clc1ccc(-c2nnn3c2CO[C@@H]2CN(CC4CCOCC4)C[C@H]23)c(Cl)c1	CHEMBL5193492	S1R	Homo sapiens	=	310	Ki	nM	ChEMBL	7508638306165727	active	semi-selective	1, 3, and 5
Cn1c(=O)n(CCCCN2CCN(C3CCCCC3)CC2)c2ccccc21	S2RSLDB185	S1R	Homo sapiens	=	5022	Ki	nM	S2RSLDB	7299123291623096	active	semi-selective	1, 3, and 5
Cn1c(=O)n(CCCCN2CCN(c3ccc(F)cc3N)CC2)c2ccccc21	S2RSLDB115	S1R	Homo sapiens	=	2177	Ki	nM	S2RSLDB	6662141570958906	active	semi-selective	1, 3, and 5
Cn1nc(CN2CCCC2)nc1-c1cccc(C(C)(C)C)c1	CHEMBL4778313	S1R	Homo sapiens	=	290	Ki	nM	ChEMBL	7.5376e+16	active	semi-selective	1, 3, and 5
FC(F)(F)c1cccc(COC2CCN(Cc3ccc4[nH]cnc4c3)CC2)c1	CHEMBL5182602	S1R	Homo sapiens	=	309	Ki	nM	ChEMBL	8510041520575164	active	semi-selective	1, 3, and 5
Fc1ccc(-c2cn(CCCCN3CCN(c4ccc(F)cc4)CC3)c3ccccc23)cc1	S2RSLDB213	S1R	Homo sapiens	=	12020	Ki	nM	S2RSLDB	592009553233328	active	semi-selective	1, 3, and 5
Fc1ccc(-n2cc(CCCCN3CCC(C4CCCCC4)CC3)c3ccccc32)cc1	S2RSLDB220	S1R	Homo sapiens	=	989	Ki	nM	S2RSLDB	7004803708402821	active	semi-selective	1, 3, and 5
Fc1ccc(-n2cc(CCCCN3CCC4(CC3)Cc3ccccc3CO4)c3ccccc32)cc1	S2RSLDB180	S1R	Homo sapiens	=	230	IC50	nM	S2RSLDB	7638272163982407	active	semi-selective	1, 3, and 5
Fc1ccc(-n2cc(CCCCN3CCC4(CC3)OCc3c(C(F)(F)F)cccc34)c3ccccc32)cc1	S2RSLDB108	S1R	Homo sapiens	=	1800	IC50	nM	S2RSLDB	6.74473e+16	active	semi-selective	1, 3, and 5
Fc1ccc(-n2cc(CCCCN3CCN(c4ccccc4)CC3)c3ccccc32)cc1	S2RSLDB143	S1R	Homo sapiens	=	270	IC50	nM	S2RSLDB	7568636235841013	active	semi-selective	1, 3, and 5
Fc1ccc(C2CCN(CCCCc3cn(-c4ccc(F)cc4)c4ccccc34)CC2)cc1	CHEMBL61539	S1R	Homo sapiens	=	160	Ki	nM	ChEMBL	7795880017344075	active	semi-selective	1, 3, and 5
Fc1ccc(CN2CCCN(C(=S)Nc3cc(F)cc(F)c3)C2)cc1	CHEMBL4644243	S1R	Homo sapiens	=	230	Ki	nM	ChEMBL	7638272163982407	active	semi-selective	1, 3, and 5
Fc1ccc(COC2CCN(Cc3ccc4[nH]cnc4c3)CC2)cc1F	CHEMBL5170381	S1R	Homo sapiens	=	83	Ki	nM	ChEMBL	8080921907623926	active	semi-selective	1, 3, and 5
Fc1ccc(N2CCN(CCCCc3cn(-c4ccc(F)cc4)c4ccccc34)CC2)cc1	S2RSLDB120	S1R	Homo sapiens	=	4400	IC50	nM	S2RSLDB	6356547323513812	active	semi-selective	1, 3, and 5
Fc1ccc(N2CCN(CCCCn3cc(-c4ccccc4)c4ccccc43)CC2)cc1	S2RSLDB174	S1R	Homo sapiens	=	22233	Ki	nM	S2RSLDB	6653001932013571	active	semi-selective	1, 3, and 5
Fc1ccc(N2CCN(CCCn3ccc4ccccc43)CC2)cc1	S2RSLDB171	S1R	Homo sapiens	=	4560	Ki	nM	S2RSLDB	6341035157335565	active	semi-selective	1, 3, and 5
Fc1ccc2c(c1)sc(=S)n2CCCCN1CCN(C2CCCCC2)CC1	S2RSLDB214	S1R	Homo sapiens	=	721	Ki	nM	S2RSLDB	814206473528057	active	semi-selective	1, 3, and 5
Fc1cccc(CCCN2C3CCC2CC3)c1	S2RSLDB252	S1R	Homo sapiens	=	1200	Ki	nM	S2RSLDB	6920818753952375	active	semi-selective	1, 3, and 5
Fc1cccc(CCNC2C3C4CC5C6C4CC3C6C52)c1	S2RSLDB241	S1R	Homo sapiens	=	660	Ki	nM	S2RSLDB	7180456064458132	active	semi-selective	1, 3, and 5
Fc1cccc(CNC2C3C4CC5C6C4CC3C6C52)c1	S2RSLDB248	S1R	Homo sapiens	=	1980	Ki	nM	S2RSLDB	6703334809738469	active	semi-selective	1, 3, and 5
Fc1cccc(F)c1[C@H]1CC[C@@H](N2CCN(c3ccccn3)CC2)CC1	S2RSLDB237	S1R	Homo sapiens	=	51700	Ki	nM	S2RSLDB	5286509456906058	active	semi-selective	1, 3, and 5
N#CC1(c2ccccc2)CCN(CCCCc2cn(-c3ccc(I)cc3)c3ccccc23)CC1	S2RSLDB181	S1R	Homo sapiens	=	3860	Ki	nM	S2RSLDB	6413412695328245	active	semi-selective	1, 3, and 5
Nc1ccc2c3c(cccc13)C(=O)N(CCCCCCOc1cccc3c1CCCC3CCCN1CCN(C3CCCCC3)CC1)C2=O	S2RSLDB168	S1R	Homo sapiens	=	1560	Ki	nM	S2RSLDB	6806875401645538	active	semi-selective	1, 3, and 5
O/N=C(/CCCN1CCCN(c2ccc(Cl)cn2)CC1)c1ccc(F)cc1	CHEMBL4446729	S1R	Homo sapiens	=	1130	Ki	nM	ChEMBL	694692155651658	active	semi-selective	1, 3, and 5
O=C(CCCN1CCc2cc(O)ccc2C(O)C1)c1ccc(F)cc1	S2RSLDB150	S1R	Homo sapiens	=	10500	Ki	nM	S2RSLDB	5978810700930062	active	semi-selective	1, 3, and 5
O=C(CCN1CCC(Cc2ccccc2)CC1)N1CCN(c2ccccc2)CC1	PBP-P1	S1R	Homo sapiens	=	893	Ki	nM	in-house	8049148541111453	active	semi-selective	1, 3, and 5
O=C(CN1CCC(Cc2ccccc2)CC1)N1CCN(c2ccc(O)cc2)CC1	PBP-A10	S1R	Homo sapiens	=	241	Ki	nM	in-house	7617982957425132	active	semi-selective	1, 3, and 5
O=C(CN1CCC(Cc2ccccc2)CC1)N1CCN(c2ccccc2)CC1	PBP-A1	S1R	Homo sapiens	=	316	Ki	nM	in-house	8500312917381596	active	semi-selective	1, 3, and 5
O=C(CN1CCC(Cc2ccccc2)CC1)c1c[nH]c2cc(O)ccc12	S2RSLDB92	S1R	Homo sapiens	=	42220	Ki	nM	S2RSLDB	5374481771028362	active	semi-selective	1, 3, and 5
O=C(CN1CCC(Cc2ccccc2)CC1)c1c[nH]c2ccc(O)cc12	S2RSLDB114	S1R	Homo sapiens	=	47340	Ki	nM	S2RSLDB	5324771746406936	active	semi-selective	1, 3, and 5
O=C(CN1CCC(O)(c2ccc(Cl)cc2)CC1)c1c[nH]c2ccc(O)cc12	S2RSLDB235	S1R	Homo sapiens	=	5570	Ki	nM	S2RSLDB	6254144804826271	active	semi-selective	1, 3, and 5
O=C(CN1CCC(c2ccccc2)CC1)c1c[nH]c2ccc(O)cc12	S2RSLDB233	S1R	Homo sapiens	=	26800	Ki	nM	S2RSLDB	5571865205971212	active	semi-selective	1, 3, and 5
O=C(NC1CCN(Cc2ccccc2)CC1)c1ccc(F)cc1	CHEMBL4080696	S1R	Homo sapiens	=	60	Ki	nM	ChEMBL	8221848749616356	active	semi-selective	1, 3, and 5
O=C(NC1CCN(Cc2ccccc2)CC1)c1ccc(I)cc1	CHEMBL50112	S1R	Homo sapiens	=	17	Ki	nM	ChEMBL	8769551078621726	active	semi-selective	1, 3, and 5
O=C(NCCCN1Cc2ccccc2C1)c1ccc(Cl)cc1	CHEMBL4161344	S1R	Homo sapiens	=	190	Ki	nM	ChEMBL	7721246399047171	active	semi-selective	1, 3, and 5
O=C(O)C(=O)O.O=C(O)C(=O)O.c1ccc(CN2CCN(CC3CSCS3)CC2)cc1	CHEMBL4637859	S1R	Homo sapiens	=	21	Ki	nM	ChEMBL	867778070526608	active	semi-selective	1, 3, and 5
O=C(O)C(=O)O.c1ccc(CC2CCN(CC3CSCS3)CC2)cc1	CHEMBL4643239	S1R	Homo sapiens	=	5	Ki	nM	ChEMBL	930102999566398	active	semi-selective	1, 3, and 5
O=C(OCc1ccccc1)N1CC[C@@H]2C[C@@H]1c1cc(N3CCN(C4CCCC4)CC3)ccc12	CHEMBL4068690::US11046670, Table 6.2	S1R	Homo Sapiens	=	1700	Ki	nM	BindingDB	6769551078621726	active	semi-selective	1, 3, and 5
O=C(OCc1ccccc1)N1CC[C@@H]2C[C@@H]1c1cc(N3CCN(C4CCCCC4)CC3)ccc12	CHEMBL4098442::US11046670, Table 6.3	S1R	Homo Sapiens	=	270	Ki	nM	BindingDB	7568636235841013	active	semi-selective	1, 3, and 5
O=C(c1ccc(CNCCCN2CCN(C3CCCCC3)CC2)cc1)c1ccc([N+](=O)[O-])cc1	S2RSLDB140	S1R	Homo sapiens	=	13250	Ki	nM	S2RSLDB	5877784121727173	active	semi-selective	1, 3, and 5
O=C(c1ccc(CNCCCN2CCN(c3ccc(F)cc3)CC2)cc1)c1ccc([N+](=O)[O-])cc1	S2RSLDB105	S1R	Homo sapiens	=	24070	Ki	nM	S2RSLDB	561852390972497	active	semi-selective	1, 3, and 5
O=c1[nH]c2ccccc2n1CCCCN1CCN(c2ccc(F)cc2)CC1	S2RSLDB112	S1R	Homo sapiens	=	18620	Ki	nM	S2RSLDB	5730020323354676	active	semi-selective	1, 3, and 5
O=c1n(CCCCN2CCN(c3ccc(F)cc3)CC2)c2ccccc2n1-c1ccc(F)cc1	S2RSLDB104	S1R	Homo sapiens	=	11846	Ki	nM	S2RSLDB	6926428271695075	active	semi-selective	1, 3, and 5
O=c1oc2ccccc2n1CCCCN1CCN(c2ccc(F)cc2)CC1	S2RSLDB242	S1R	Homo sapiens	=	759	Ki	nM	S2RSLDB	8119758224104519	active	semi-selective	1, 3, and 5
O=c1sc2ccccc2n1CCCCN1CCN(C2CCCCC2)CC1	S2RSLDB246	S1R	Homo sapiens	=	417	Ki	nM	S2RSLDB	8379863945026242	active	semi-selective	1, 3, and 5
OC(CN1C2CCC1CC(c1ccccc1)C2)c1c(Cl)cccc1Cl	CHEMBL338469	S1R	Homo sapiens	=	3024	Ki	nM	ChEMBL	6519418213170831	active	semi-selective	1, 3, and 5
OC(CN1C2CCC1CC(c1ccccc1)C2)c1ccccc1Br	CHEMBL337929	S1R	Homo sapiens	=	9569	Ki	nM	ChEMBL	7019133445417921	active	semi-selective	1, 3, and 5
OC1(c2ccc(Cl)cc2)CC2CCC(C1)N2CCCSc1ccccc1F	CHEMBL3321792	S1R	Homo sapiens	=	570	Ki	nM	ChEMBL	7244125144327507	active	semi-selective	1, 3, and 5
OC12C3C4CC5C6C4C1C6C(C53)N2CCc1ccccn1	S2RSLDB136	S1R	Homo sapiens	=	11700	Ki	nM	S2RSLDB	5931814138253839	active	semi-selective	1, 3, and 5
OC12C3C4CC5C6C4C1C6C(C53)N2Cc1ccccn1	S2RSLDB124	S1R	Homo sapiens	=	10480	Ki	nM	S2RSLDB	5979638717352292	active	semi-selective	1, 3, and 5
O[C@@]12[C@H]3[C@H]4[C@@H]5C[C@@H]6[C@H]4[C@H]3[C@@H]([C@@H]6[C@@H]51)N2Cc1ccccc1	S2RSLDB158	S1R	Homo sapiens	=	3370	Ki	nM	S2RSLDB	6.47237e+16	active	semi-selective	1, 3, and 5
Oc1ccc2c(c1)CCN(CCCOc1ccccc1)CC2O	S2RSLDB155	S1R	Homo sapiens	=	1700	Ki	nM	S2RSLDB	6769551078621726	active	semi-selective	1, 3, and 5
Oc1ccc2c(c1)CCN([C@H]1CC[C@@H](c3ccccc3)CC1)CC2O	S2RSLDB216	S1R	Homo sapiens	=	1230	Ki	nM	S2RSLDB	6910094888560602	active	semi-selective	1, 3, and 5
Oc1ccc2c(c1)CCN([C@H]1CC[C@H](c3ccccc3)CC1)CC2O	S2RSLDB173	S1R	Homo sapiens	=	2000	Ki	nM	S2RSLDB	6698970004336019	active	semi-selective	1, 3, and 5
c1ccc(-n2ncc3c2CCCC3CCN2CCOCC2)cc1	CHEMBL4286421	S1R	Homo sapiens	=	40	Ki	nM	ChEMBL	8397940008672037	active	semi-selective	1, 3, and 5
c1ccc(CCCN2CCN(c3ccccn3)CC2)cc1	S2RSLDB200	S1R	Homo sapiens	=	829	Ki	nM	S2RSLDB	7081445469449727	active	semi-selective	1, 3, and 5
c1ccc(CN2CCCc3cc(N4CCOCC4)ccc3C2)cc1	CHEMBL4175187::US10954217, Example 00253	S1R	Homo Sapiens	=	61	Ki	nM	BindingDB	8214670164989233	active	semi-selective	1, 3, and 5
c1ccc(CN2CCc3cc(N4CCOCC4)ccc3C2)cc1	CHEMBL4169752::US10954217, Example 00234	S1R	Homo Sapiens	=	17	Ki	nM	BindingDB	8769551078621726	active	semi-selective	1, 3, and 5
c1ccc(CN2Cc3ccc(N4CCOCC4)cc3C2)cc1	CHEMBL4161503::US10954217, Example 00224	S1R	Homo Sapiens	=	59	Ki	nM	BindingDB	8229147988357855	active	semi-selective	1, 3, and 5
c1ccc(Cn2cc(CCCCN3CCC4(CC3)OCc3ccccc34)c3ccccc32)cc1	S2RSLDB243	S1R	Homo sapiens	=	52	IC50	nM	S2RSLDB	82839966563652	active	semi-selective	1, 3, and 5
c1ccc(N2CCN(CCCn3ccc4ccccc43)CC2)cc1	S2RSLDB183	S1R	Homo sapiens	=	14920	Ki	nM	S2RSLDB	582623117686335	active	semi-selective	1, 3, and 5
c1ccc([C@H]2CC[C@@H](N3CCN(c4ccccn4)CC3)CC2)cc1	S2RSLDB224	S1R	Homo sapiens	=	8020	Ki	nM	S2RSLDB	6095825631715837	active	semi-selective	1, 3, and 5
c1ccc2c(c1)COC21CCN(CCCCC2CCCCC2)CC1	S2RSLDB178	S1R	Homo sapiens	=	15	IC50	nM	S2RSLDB	8823908740944319	active	semi-selective	1, 3, and 5
c1ccc2c(c1)COC21CCN(CCCCc2cn(-c3ccncc3)c3ccccc23)CC1	S2RSLDB147	S1R	Homo sapiens	=	140	IC50	nM	S2RSLDB	7853871964321762	active	semi-selective	1, 3, and 5
c1ccc2c(c1)COC21CCN(CCCCc2cn(-c3ccsc3)c3ccccc23)CC1	S2RSLDB159	S1R	Homo sapiens	=	70	IC50	nM	S2RSLDB	8154901959985743	active	semi-selective	1, 3, and 5
c1ccc2c(c1)COC21CCN(CCCCc2cn(-c3nccs3)c3ccccc23)CC1	S2RSLDB102	S1R	Homo sapiens	=	140	IC50	nM	S2RSLDB	7853871964321762	active	semi-selective	1, 3, and 5
c1ccc2c(c1)c1ccccc1n2CCCCN1CCC(C2CCCCC2)CC1	S2RSLDB191	S1R	Homo sapiens	=	1390	Ki	nM	S2RSLDB	6856985199745905	active	semi-selective	1, 3, and 5
c1csc(-n2cc(CCCCN3CCC4(CC3)OCc3ccccc34)c3ccccc32)c1	S2RSLDB149	S1R	Homo sapiens	=	77	IC50	nM	S2RSLDB	8113509274827518	active	semi-selective	1, 3, and 5
C=C(C)CN1CCN(c2ccc3c(c2)[C@H]2C[C@H]3CCN2C(=O)OCc2ccccc2)CC1	CHEMBL4095749::US11046670, Table 6.5	S2R	Homo sapiens	=	175	Ki	nM	BindingDB	7756961951313706	active	semi-selective	2, 4, and 6
C=C1CCN2Cc3ccc(OC)cc3[C@H]3CCCC[C@]32C1	CHEMBL4777306	S2R	Homo sapiens	=	1520	Ki	nM	ChEMBL	6818156412055227	active	semi-selective	2, 4, and 6
C=CCCN1CCN(c2ccc3c(c2)[C@H]2C[C@@H]3CCN2C(=O)OCc2ccccc2)CC1	S2RSLDB649	S2R	Homo sapiens	=	160	Ki	nM	S2RSLDB	7795880017344075	active	semi-selective	2, 4, and 6
C=CCCN1CCN(c2ccc3c(c2)[C@H]2C[C@H]3CCN2C(=O)OCc2ccccc2)CC1	US11046670, Compound 29	S2R	Homo sapiens	=	160	Ki	nM	BindingDB	7795880017344075	active	semi-selective	2, 4, and 6
C=CCN1C2CCCC1CC(OC(=O)Nc1cc(C)ccc1OC)C2	S2RSLDB212	S2R	Homo sapiens	=	859	Ki	nM	S2RSLDB	7066006836168758	active	semi-selective	2, 4, and 6
C=CCN1CCN(c2ccc3c(c2)[C@H]2C[C@@H]3CCN2C(=O)OCc2ccccc2)CC1	CHEMBL5270567	S2R	Homo sapiens	=	340	Ki	nM	ChEMBL	7468521082957745	active	semi-selective	2, 4, and 6
C=CCN1CCN(c2ccc3c(c2)[C@H]2C[C@H]3CCN2C(=O)OCc2ccccc2)CC1	CHEMBL4092498::US11046670, Compound 28	S2R	Homo sapiens	=	340	Ki	nM	BindingDB	7468521082957745	active	semi-selective	2, 4, and 6
CC(=O)Nc1nc(CN2CCC[C@H](Cc3cc(C)nc(C)c3)C2)cs1	CHEMBL4802044	S2R	Homo sapiens	=	134896	Ki	nM	ChEMBL	5870000928042575	active	semi-selective	2, 4, and 6
CC(=O)c1ccc2c(c1)oc(=O)n2CCCC(C)N1CCN(c2ccc(F)cc2)CC1	S2RSLDB226	S2R	Homo sapiens	=	215	Ki	nM	S2RSLDB	8667561540084394	active	semi-selective	2, 4, and 6
CC(=O)c1ccc2c(c1)oc(=O)n2CCCCN1CCN(c2ccc(F)cc2[N+](=O)[O-])CC1	S2RSLDB121	S2R	Homo sapiens	=	63	Ki	nM	S2RSLDB	8200659450546418	active	semi-selective	2, 4, and 6
CC(=O)c1ccc2oc(=O)n(CCCCN3CCN(c4ccc(F)cc4)CC3)c2c1	S2RSLDB169	S2R	Homo sapiens	=	121	Ki	nM	S2RSLDB	891721462968355	active	semi-selective	2, 4, and 6
CC(=O)n1cc(CCCCN2CCC3(CC2)OCc2ccccc23)c2ccccc21	S2RSLDB160	S2R	Homo sapiens	=	21	IC50	nM	S2RSLDB	967778070526608	active	semi-selective	2, 4, and 6
CC(C(O)c1ccc(O)cc1)N1CCC(Cc2ccccc2)CC1	S2RSLDB603	S2R	Homo sapiens	=	188	Ki	nM	S2RSLDB	772584215073632	active	semi-selective	2, 4, and 6
CC(C)(C)Oc1cc(CCC(C)(C)N2Cc3cccc(S(C)(=O)=O)c3C2)ccc1O	US10207991, Ex. Cpd. No. 66::US10611728, Example Compound 66	S2R	Homo sapiens	=	26	Ki	nM	BindingDB	8585026652029182	active	semi-selective	2, 4, and 6
CC(C)(C)c1ccc(-c2nc(CN3CCCC3)nn2C2CC2)cc1	CHEMBL4796616	S2R	Homo sapiens	=	7500	Ki	nM	ChEMBL	61249387366083	active	semi-selective	2, 4, and 6
CC(C)COc1cc(CCC(C)(C)N2Cc3cccc(F)c3C2)ccc1O	US10207991, Ex. Cpd. No. 88::US10611728, Example Compound 88	S2R	Homo sapiens	=	13	Ki	nM	BindingDB	8886056647693163	active	semi-selective	2, 4, and 6
CC(C)Oc1cc(CC[C@@H](C)N2Cc3cc4c(cc3C2)OCO4)ccc1O	US10207991, Ex. Cpd. No. 25::US10611728, Example Compound 25	S2R	Homo sapiens	=	1100	Ki	nM	BindingDB	6958607314841775	active	semi-selective	2, 4, and 6
CC(C)Oc1ccc(CCC(C)(C)N2Cc3ccc(F)cc3C2)cc1OC(C)C	US10207991, Ex. Cpd. No. 42::US10611728, Example Compound 42	S2R	Homo sapiens	=	62	Ki	nM	BindingDB	8207608310501746	active	semi-selective	2, 4, and 6
CC(C)c1ccc(-c2nc(CN3CCCC3)nn2C)cc1	CHEMBL4799270	S2R	Homo sapiens	=	10000	Ki	nM	ChEMBL	60	active	semi-selective	2, 4, and 6
CC(CCCN1C(=O)CSc2ccccc21)N1CCN(C2CCCCC2)CC1	S2RSLDB199	S2R	Homo sapiens	=	545	Ki	nM	S2RSLDB	8263603497723357	active	semi-selective	2, 4, and 6
CC(F)c1ccc2c(c1)oc(=O)n2CCCCN1CCN(c2ccc(F)cc2)CC1	S2RSLDB167	S2R	Homo sapiens	=	672	Ki	nM	S2RSLDB	8172630726946174	active	semi-selective	2, 4, and 6
CC(O)c1ccc2c(c1)oc(=O)n2CCCCN1CCN(c2ccc(F)cc2)CC1	S2RSLDB106	S2R	Homo sapiens	=	868	Ki	nM	S2RSLDB	8061480274823507	active	semi-selective	2, 4, and 6
CC1(C)C2CC[C@]1(C)CN(CCC1CCCCCC1)C2	S2RSLDB238	S2R	Homo sapiens	=	25	Ki	nM	S2RSLDB	9602059991327964	active	semi-selective	2, 4, and 6
CC1(C)CCCN(CCCCCC2CCCc3ccccc32)C1	S2RSLDB599	S2R	Homo sapiens	=	3180	Ki	nM	S2RSLDB	6497572880015567	active	semi-selective	2, 4, and 6
CC1(C)OCC(CN2CCC(Cc3ccccc3)CC2)O1.O=C(O)C(=O)O	CHEMBL4646948	S2R	Homo sapiens	=	62	Ki	nM	ChEMBL	8207608310501746	active	semi-selective	2, 4, and 6
CC1(C)OCC(CN2CCN(Cc3ccccc3)CC2)O1.O=C(O)C(=O)O.O=C(O)C(=O)O	CHEMBL4639948	S2R	Homo sapiens	=	1820	Ki	nM	ChEMBL	6739928612014925	active	semi-selective	2, 4, and 6
CC1CCN(CC(=O)N2CCN(c3ccccc3)CC2)CC1	PPA_3	S2R	Homo sapiens	=	2884	Ki	nM	in-house	6540004743952609	active	semi-selective	2, 4, and 6
CCC(Oc1ccc(Cl)cc1)C(=O)OC1CC2CCC(C1)N2C	S2RSLDB190	S2R	Homo sapiens	=	675	Ki	nM	S2RSLDB	7170696227168975	active	semi-selective	2, 4, and 6
CCCC1CCN(CC(=O)N2CCN(c3ccccc3)CC2)CC1	PPA_4	S2R	Homo sapiens	=	10889	Ki	nM	in-house	6963012002193094	active	semi-selective	2, 4, and 6
CCCN1CCN(c2ccc3c(c2)[C@H]2C[C@H]3CCN2C(=O)OCc2ccccc2)CC1	CHEMBL4072304::US11046670, Table 6.1	S2R	Homo sapiens	=	40	Ki	nM	BindingDB	8397940008672037	active	semi-selective	2, 4, and 6
CCCN1CCN(c2cccc(C3CCCCN3C(=O)OCc3cc(Cl)cc(Cl)c3)c2)CC1	CHEMBL5197224	S2R	Homo sapiens	=	750	Ki	nM	ChEMBL	71249387366083	active	semi-selective	2, 4, and 6
CCCN1CCN(c2cccc(C3CCCCN3S(=O)(=O)c3cc(Cl)cc(Cl)c3)c2)CC1	CHEMBL5191108	S2R	Homo sapiens	=	630	Ki	nM	ChEMBL	7200659450546418	active	semi-selective	2, 4, and 6
CCCc1cc(C)[nH]c(=O)c1CNC(=O)c1cc(-c2ccc(N3CCN(C(C)C)CC3)nc2)cc2c1cnn2C(C)C	CHEMBL3414619	S2R	Homo sapiens	=	650	Ki	nM	ChEMBL	7187086643357144	active	semi-selective	2, 4, and 6
CCN(C/C=C\c1ccc(C2CCCCC2)c(Cl)c1)C1CCCCC1	CHEMBL4792070	S2R	Homo sapiens	=	450	IC50	nM	ChEMBL	7346787486224656	active	semi-selective	2, 4, and 6
CCOC(=O)CCN1CCN(c2cccc3c2CN(C(=O)OCc2ccccc2)CC3)CC1	US10954217, Example Table 3.A29	S2R	Homo sapiens	=	117	Ki	nM	BindingDB	7931814138253839	active	semi-selective	2, 4, and 6
CC[C@H]1c2cc(-c3ccccc3)ccc2OC[C@@]1(C)N	CHEMBL4530979	S2R	Homo sapiens	=	31623	Ki	nM	ChEMBL	6499996931948306	active	semi-selective	2, 4, and 6
CN(CCCC(=O)Nc1ccc(Cl)cc1)Cc1ccccc1	CHEMBL4173950	S2R	Homo sapiens	=	1700	Ki	nM	ChEMBL	6769551078621726	active	semi-selective	2, 4, and 6
CN(CCCCNC(=O)c1ccc(Cl)cc1)Cc1ccccc1	CHEMBL4165285	S2R	Homo sapiens	=	200	Ki	nM	ChEMBL	7698970004336019	active	semi-selective	2, 4, and 6
CN(CCCNC(=O)c1ccc(Br)cc1F)Cc1ccccc1	CHEMBL4160397	S2R	Homo sapiens	=	2000	Ki	nM	ChEMBL	6698970004336019	active	semi-selective	2, 4, and 6
CN(CCCNC(=O)c1ccc(C(F)(F)F)cc1)Cc1ccccc1	CHEMBL4162490	S2R	Homo sapiens	=	980	Ki	nM	ChEMBL	7008773924307505	active	semi-selective	2, 4, and 6
CN(CCCNC(=O)c1ccc(Cl)c(Cl)c1)Cc1ccccc1	CHEMBL4161984	S2R	Homo sapiens	=	590	Ki	nM	ChEMBL	7229147988357855	active	semi-selective	2, 4, and 6
CN(CCCNC(=O)c1ccc(Cl)cc1)CCc1ccccc1	CHEMBL4169270	S2R	Homo sapiens	=	2000	Ki	nM	ChEMBL	6698970004336019	active	semi-selective	2, 4, and 6
CN(CCCNC(=O)c1ccc(Cl)cc1)Cc1ccccc1	CHEMBL4173188	S2R	Homo sapiens	=	1900	Ki	nM	ChEMBL	6721246399047171	active	semi-selective	2, 4, and 6
CN(CCCNC(=O)c1ccc(F)cc1)Cc1ccccc1	CHEMBL4172044	S2R	Homo sapiens	=	4700	Ki	nM	ChEMBL	6327902142064283	active	semi-selective	2, 4, and 6
CN(CCCNC(=O)c1ccc([N+](=O)[O-])cc1)Cc1ccccc1	CHEMBL4174797	S2R	Homo sapiens	=	3600	Ki	nM	ChEMBL	6443697499232712	active	semi-selective	2, 4, and 6
CN(CCCNC(=O)c1cccc(Br)c1)Cc1ccccc1	CHEMBL4168697	S2R	Homo sapiens	=	3500	Ki	nM	ChEMBL	6455931955649724	active	semi-selective	2, 4, and 6
CN(CCCNC(=O)c1cccc(Cl)c1)Cc1ccccc1	CHEMBL4169765	S2R	Homo sapiens	=	3400	Ki	nM	ChEMBL	6468521082957745	active	semi-selective	2, 4, and 6
CN(CCCNC(=O)c1cccc(Cl)c1Cl)Cc1ccccc1	CHEMBL4174647	S2R	Homo sapiens	=	3100	Ki	nM	ChEMBL	6508638306165727	active	semi-selective	2, 4, and 6
CN(CCCNCc1ccc(Cl)cc1)Cc1ccccc1	CHEMBL4174984	S2R	Homo sapiens	=	950	Ki	nM	ChEMBL	7022276394711152	active	semi-selective	2, 4, and 6
CN(CCCc1cccc(F)c1)C1C2C3CC4C5C3CC2C5C41	S2RSLDB144	S2R	Homo sapiens	=	110	Ki	nM	S2RSLDB	7958607314841775	active	semi-selective	2, 4, and 6
CN(CCNC(=O)c1ccc(Cl)cc1Cl)Cc1ccccc1	N-(2-(benzyl(methyl)amino)ethyl)-2,4-dichlorobenzamide::US10179761, Compound 3.1.34	S2R	Homo sapiens	=	1100	Ki	nM	BindingDB	6958607314841775	active	semi-selective	2, 4, and 6
CN(CCNC(=O)c1cccc(Cl)c1Cl)Cc1ccccc1	CHEMBL4166747	S2R	Homo sapiens	=	1100	Ki	nM	ChEMBL	6958607314841775	active	semi-selective	2, 4, and 6
CN(CCc1cccc(F)c1)C1C2C3CC4C5C3CC2C5C41	S2RSLDB154	S2R	Homo sapiens	=	390	Ki	nM	S2RSLDB	7.40894e+16	active	semi-selective	2, 4, and 6
CN(CCc1ccccc1)C1C2C3CC4C5C3CC2C5C41	S2RSLDB130	S2R	Homo sapiens	=	160	Ki	nM	S2RSLDB	7795880017344075	active	semi-selective	2, 4, and 6
CN(CCc1ccccn1)C1C2C3CC4C5C3CC2C5C41	S2RSLDB219	S2R	Homo sapiens	=	320	Ki	nM	S2RSLDB	7494850021680094	active	semi-selective	2, 4, and 6
CN(Cc1cccc(F)c1)C1C2C3CC4C5C3CC2C5C41	S2RSLDB221	S2R	Homo sapiens	=	1170	Ki	nM	S2RSLDB	6931814138253839	active	semi-selective	2, 4, and 6
CN(Cc1ccccc1)C1C2C3CC4C5C3CC2C5C41	S2RSLDB210	S2R	Homo sapiens	=	500	Ki	nM	S2RSLDB	7301029995663981	active	semi-selective	2, 4, and 6
CN1CCC2(c3cccc(O)c3)CC(=O)/C(=C/c3ccc(Cl)cc3)C1C2	S2RSLDB378	S2R	Homo sapiens	=	95	Ki	nM	S2RSLDB	8022276394711152	active	semi-selective	2, 4, and 6
CN1CCN(c2ccc3c(c2)[C@H]2C[C@@H]3CCN2S(=O)(=O)c2cc(Cl)cc(Cl)c2)CC1	CHEMBL5281610	S2R	Homo sapiens	=	270	Ki	nM	ChEMBL	7568636235841013	active	semi-selective	2, 4, and 6
CN1CCN(c2ccc3c(c2)[C@H]2C[C@H]3CCN2C(=O)OCc2ccccc2)CC1	CHEMBL4063708::US11046670, Compound 32	S2R	Homo sapiens	=	71	Ki	nM	BindingDB	8148741651280925	active	semi-selective	2, 4, and 6
CN1CCN(c2ccc3c(c2)[C@H]2C[C@H]3CCN2S(=O)(=O)c2cc(Cl)cc(Cl)c2)CC1	CHEMBL4069441::US11046670, Compound 34	S2R	Homo sapiens	=	270	Ki	nM	BindingDB	7568636235841013	active	semi-selective	2, 4, and 6
CN1CCN(c2cccc3c2CN(C(=O)OCc2ccccc2)CC3)CC1	US10954217, Example Table 3.A27	S2R	Homo sapiens	=	540	Ki	nM	BindingDB	7267606240177032	active	semi-selective	2, 4, and 6
CN1CCN(c2ccnc(NCCc3ccccc3)n2)CC1	CHEMBL4748908	S2R	Homo sapiens	=	144544	Ki	nM	ChEMBL	58399999311187	active	semi-selective	2, 4, and 6
CN1CC[C@H]2c3ccc(O)cc3OC[C@]21C	CHEMBL4564308	S2R	Homo sapiens	=	398107	Ki	nM	ChEMBL	540000018605658	active	semi-selective	2, 4, and 6
CN1CC[C@]2(c3cccc(O)c3)CC(=O)/C(=C/c3ccc(I)cc3)[C@H]1C2	S2RSLDB148	S2R	Homo sapiens	=	526	Ki	nM	S2RSLDB	7279014255846261	active	semi-selective	2, 4, and 6
CN1CC[C@]2(c3cccc(O)c3)CC(=O)/C(=C/c3cccc(I)c3)[C@H]1C2	S2RSLDB109	S2R	Homo sapiens	=	240	Ki	nM	S2RSLDB	7619788758288394	active	semi-selective	2, 4, and 6
CN1CC[C@]2(c3cccc(O)c3)CC(=O)/C(=C/c3ccccc3)[C@H]1C2	S2RSLDB99	S2R	Homo sapiens	=	165	Ki	nM	S2RSLDB	7782516055786093	active	semi-selective	2, 4, and 6
CNCCN1CCC(OCc2ccccc2)CC1	CHEMBL3961701	S2R	Homo sapiens	=	5740	Ki	nM	ChEMBL	6241088107602026	active	semi-selective	2, 4, and 6
COC(=O)[C@@]1(c2ccccc2)C[C@H]1CN1C2CCC1CC(O)(c1ccc(Cl)cc1)C2	S2RSLDB182	S2R	Homo sapiens	=	252	Ki	nM	S2RSLDB	7598599459218456	active	semi-selective	2, 4, and 6
COc1c(C(=O)NC2CC3CCCC(C2)N3C2CCCCC2)cc(Br)c2ccccc12	S2RSLDB215	S2R	Homo sapiens	=	48	Ki	nM	S2RSLDB	8318758762624412	active	semi-selective	2, 4, and 6
COc1c(C(=O)NC2CC3CCCC(C2)N3C2CCCCCC2)cc(Br)c2ccccc12	S2RSLDB231	S2R	Homo sapiens	=	79	Ki	nM	S2RSLDB	8102372908709558	active	semi-selective	2, 4, and 6
COc1cc(Br)c(C(=O)NCCCN2CCc3cc(OC)c(OC)cc3C2)cc1OC	S2RSLDB126	S2R	Homo sapiens	=	509	Ki	nM	S2RSLDB	7293282217663242	active	semi-selective	2, 4, and 6
COc1cc(Br)cc(C(=O)NCCCCN2CCN(c3cccc(Cl)c3Cl)CC2)c1OC	S2RSLDB244	S2R	Homo sapiens	=	750	Ki	nM	S2RSLDB	71249387366083	active	semi-selective	2, 4, and 6
COc1cc(Br)cc(C(=O)NCCCCN2CCc3cc4c(cc3C2)OCCCO4)c1OC	S2RSLDB135	S2R	Homo sapiens	=	326	Ki	nM	S2RSLDB	7486782399932061	active	semi-selective	2, 4, and 6
COc1cc(Br)cc(C(=O)NCCCCN2CCc3cc4c(cc3C2)OCCO4)c1OC	S2RSLDB207	S2R	Homo sapiens	=	217	Ki	nM	S2RSLDB	7663540266151471	active	semi-selective	2, 4, and 6
COc1cc(CCC(C)(C)N2Cc3ccc(F)cc3C2)ccc1OC(=O)N(C)C	US10207991, Ex. Cpd. No. 50::US10611728, Example Compound 50	S2R	Homo sapiens	=	370	Ki	nM	BindingDB	7431798275933005	active	semi-selective	2, 4, and 6
COc1cc(CCC(C)(C)N2Cc3cccc(F)c3C2)ccc1OC(=O)N(C)C	US10207991, Ex. Cpd. No. 49::US10611728, Example Compound 49	S2R	Homo sapiens	=	250	Ki	nM	BindingDB	7602059991327962	active	semi-selective	2, 4, and 6
COc1cc(CCC(C)(C)N2Cc3cccc(S(C)(=O)=O)c3C2)ccc1O	US10207991, Ex. Cpd. No. 64::US10611728, Example Compound 64	S2R	Homo sapiens	=	86	Ki	nM	BindingDB	8065501548756432	active	semi-selective	2, 4, and 6
COc1cc(CC[C@@H](C)N2Cc3cc(Cl)c(Cl)cc3C2)ccc1O	US10207991, Ex. Cpd. No. 3::US10611728, Example Compound 3	S2R	Homo sapiens	=	2400	Ki	nM	BindingDB	6619788758288394	active	semi-selective	2, 4, and 6
COc1cc(CC[C@@H](C)N2Cc3cccc(F)c3C2)ccc1OCCO	US10207991, Ex. Cpd. No. 51::US10611728, Example Compound 51	S2R	Homo sapiens	=	8000	Ki	nM	BindingDB	6096910013008056	active	semi-selective	2, 4, and 6
COc1cc(OC)c(NC(=O)OC2CC3CCCC(C2)N3Cc2ccccc2)cc1Cl	S2RSLDB250	S2R	Homo sapiens	=	229	Ki	nM	S2RSLDB	7640164517660112	active	semi-selective	2, 4, and 6
COc1cc2c(cc1OC)CN(C(C)(C)CCc1ccc(F)cc1)C2	US10207991, Ex. Cpd. No. 34::US10611728, Example Compound 34	S2R	Homo sapiens	=	53	Ki	nM	BindingDB	9275724130399212	active	semi-selective	2, 4, and 6
COc1cc2c(cc1OC)CN(CC1CCN(C(=O)c3cc4cc(Br)ccc4[nH]3)CC1)CC2	S2RSLDB93	S2R	Homo sapiens	=	400	Ki	nM	S2RSLDB	7397940008672037	active	semi-selective	2, 4, and 6
COc1cc2c(cc1OC)CN(CC1CCN(C(=O)c3cc4cc(I)ccc4o3)CC1)CC2	S2RSLDB113	S2R	Homo sapiens	=	110	Ki	nM	S2RSLDB	7958607314841775	active	semi-selective	2, 4, and 6
COc1cc2c(cc1OC)CN(CCC1CCN(C(=O)c3cc4cc(Br)ccc4o3)CC1)CC2	S2RSLDB103	S2R	Homo sapiens	=	49	Ki	nM	S2RSLDB	8309803919971486	active	semi-selective	2, 4, and 6
COc1cc2c(cc1OC)CN(CCC1CCN(C(=O)c3cc4cc(I)ccc4o3)CC1)CC2	S2RSLDB197	S2R	Homo sapiens	=	106	Ki	nM	S2RSLDB	797469413473523	active	semi-selective	2, 4, and 6
COc1cc2c(cc1OC)CN(CCCC1CCN(C(=O)c3cc4cc(Br)ccc4o3)CC1)CC2	S2RSLDB142	S2R	Homo sapiens	=	53	Ki	nM	S2RSLDB	8275724130399212	active	semi-selective	2, 4, and 6
COc1cc2c(cc1OC)CN(CCCCCCNC(=O)c1cc3cc(Br)ccc3o1)CC2	S2RSLDB184	S2R	Homo sapiens	=	80	Ki	nM	S2RSLDB	8096910013008056	active	semi-selective	2, 4, and 6
COc1cc2c(cc1OC)CN(CCCCCNC(=O)c1cc3cc(Br)ccc3o1)CC2	S2RSLDB110	S2R	Homo sapiens	=	62	Ki	nM	S2RSLDB	8207608310501746	active	semi-selective	2, 4, and 6
COc1cc2c(cc1OC)CN(CCCCCNC(=O)c1cc3cc(I)ccc3o1)CC2	S2RSLDB170	S2R	Homo sapiens	=	89	Ki	nM	S2RSLDB	8050609993355087	active	semi-selective	2, 4, and 6
COc1cc2c(cc1OC)CN(CCCCNC(=O)c1cc(Br)c3ccccc3c1OC)CC2	S2RSLDB111	S2R	Homo sapiens	=	176	Ki	nM	S2RSLDB	775448733218585	active	semi-selective	2, 4, and 6
COc1cc2c(cc1OC)CN(CCCCNC(=O)c1cc(C)ccc1OCCF)CC2	S2RSLDB131	S2R	Homo sapiens	=	695	Ki	nM	S2RSLDB	8158015195409886	active	semi-selective	2, 4, and 6
COc1cc2c(cc1OC)CN(CCCCn1c(=O)oc3ccccc31)CC2	S2RSLDB128	S2R	Homo sapiens	=	152	Ki	nM	S2RSLDB	8818156412055227	active	semi-selective	2, 4, and 6
COc1cc2c(cc1OC)CN(CCCCn1c(=S)sc3ccccc31)CC2	S2RSLDB202	S2R	Homo sapiens	=	56	Ki	nM	S2RSLDB	92518119729938	active	semi-selective	2, 4, and 6
COc1cc2c(cc1OC)CN(CCCCn1cc(-c3ccoc3)c3ccccc31)CC2	S2RSLDB125	S2R	Homo sapiens	=	1202	Ki	nM	S2RSLDB	792009553233328	active	semi-selective	2, 4, and 6
COc1cc2c(cc1OC)CN(CCCCn1cc(CCF)c3ccccc31)CC2	S2RSLDB193	S2R	Homo sapiens	=	275	Ki	nM	S2RSLDB	7560667306169737	active	semi-selective	2, 4, and 6
COc1cc2c(cc1OC)CN(CCCCn1ccc3cc(C(C)=O)ccc31)CC2	S2RSLDB249	S2R	Homo sapiens	=	142	Ki	nM	S2RSLDB	8847711655616944	active	semi-selective	2, 4, and 6
COc1cc2c(cc1OC)CN(CCCN1CCc3cc(F)ccc3C1=O)CC2	S2RSLDB96	S2R	Homo sapiens	=	356	Ki	nM	S2RSLDB	8448550002027124	active	semi-selective	2, 4, and 6
COc1cc2c(cc1OC)CN(CCCN1CCc3cccc(OC)c3C1=O)CC2	S2RSLDB91	S2R	Homo sapiens	=	163	Ki	nM	S2RSLDB	7787812395596042	active	semi-selective	2, 4, and 6
COc1cc2c(cc1OC)CN([C@H](C)CCc1ccc(Cl)c(Cl)c1)C2	CHEMBL4853196	S2R	Homo sapiens	=	44	Ki	nM	ChEMBL	9356547323513812	active	semi-selective	2, 4, and 6
COc1ccc(/C=C2/C(=O)C[C@@]3(c4cccc(O)c4)CCN(C)[C@@H]2C3)cc1	S2RSLDB95	S2R	Homo sapiens	=	216	Ki	nM	S2RSLDB	7665546248849069	active	semi-selective	2, 4, and 6
COc1ccc(C)cc1NC(=O)OC1CC2CCCC(C1)N2C/C=C/c1ccc(N)cc1	S2RSLDB118	S2R	Homo sapiens	=	36	Ki	nM	S2RSLDB	8443697499232712	active	semi-selective	2, 4, and 6
COc1ccc(C)cc1NC(=O)OC1CC2CCCC(C1)N2CCCCCCCCCCNS(=O)(=O)c1cccc2c(N(C)C)cccc12	S2RSLDB100	S2R	Homo sapiens	=	140	Ki	nM	S2RSLDB	7853871964321762	active	semi-selective	2, 4, and 6
COc1ccc(C)cc1NC(=O)OC1CC2CCCC(C1)N2CCCCCCCCCCNc1ccc([N+](=O)[O-])c2nonc12	S2RSLDB139	S2R	Homo sapiens	=	110	Ki	nM	S2RSLDB	7958607314841775	active	semi-selective	2, 4, and 6
COc1ccc(C)cc1NC(=O)OC1CC2CCCC(C1)N2CCCCCCCc1ccccc1	S2RSLDB151	S2R	Homo sapiens	=	76	Ki	nM	S2RSLDB	8119186407719209	active	semi-selective	2, 4, and 6
COc1ccc(C)cc1NC(=O)OC1CC2CCCC(C1)N2CCCCCCNCc1cccc(Br)c1	S2RSLDB227	S2R	Homo sapiens	=	894	Ki	nM	S2RSLDB	8048662481204083	active	semi-selective	2, 4, and 6
COc1ccc(C)cc1NC(=O)OC1CC2CCCC(C1)N2CCCCCCNc1ccc([N+](=O)[O-])c2nonc12	S2RSLDB166	S2R	Homo sapiens	=	450	Ki	nM	S2RSLDB	7346787486224656	active	semi-selective	2, 4, and 6
COc1ccc(C)cc1NC(=O)OC1CC2CCCC(C1)N2CCCCCCc1ccccc1	S2RSLDB157	S2R	Homo sapiens	=	76	Ki	nM	S2RSLDB	8119186407719209	active	semi-selective	2, 4, and 6
COc1ccc(C)cc1NC(=O)OC1CC2CCCC(C1)N2CCCCNCc1cccc(Br)c1	S2RSLDB176	S2R	Homo sapiens	=	306	Ki	nM	S2RSLDB	851427857351842	active	semi-selective	2, 4, and 6
COc1ccc(C)cc1NC(=O)OC1CC2CCCC(C1)N2CCCCNCc1cccc(I)c1	S2RSLDB123	S2R	Homo sapiens	=	121	Ki	nM	S2RSLDB	891721462968355	active	semi-selective	2, 4, and 6
COc1ccc(C)cc1NC(=O)OC1CC2CCCC(C1)N2CCCCc1ccccc1	S2RSLDB172	S2R	Homo sapiens	=	29	Ki	nM	S2RSLDB	8537602002101044	active	semi-selective	2, 4, and 6
COc1ccc(C)cc1NC(=O)OC1CC2CCCC(C1)N2CCCc1ccc(N)cc1	S2RSLDB208	S2R	Homo sapiens	=	105	Ki	nM	S2RSLDB	7978810700930062	active	semi-selective	2, 4, and 6
COc1ccc(C)cc1NC(=O)OC1CC2CCCC(C1)N2CCCc1ccccc1	S2RSLDB146	S2R	Homo sapiens	=	20	Ki	nM	S2RSLDB	8698970004336019	active	semi-selective	2, 4, and 6
COc1ccc(C)cc1NC(=O)OC1CC2CCCC(C1)N2CCF	S2RSLDB218	S2R	Homo sapiens	=	1430	Ki	nM	S2RSLDB	6844663962534939	active	semi-selective	2, 4, and 6
COc1ccc(C)cc1NC(=O)OC1CC2CCCC(C1)N2CCc1ccc(F)cc1	S2RSLDB133	S2R	Homo sapiens	=	59	Ki	nM	S2RSLDB	8229147988357855	active	semi-selective	2, 4, and 6
COc1ccc(C)cc1NC(=O)OC1CC2CCCC(C1)N2CCc1ccc([N+](=O)[O-])cc1	S2RSLDB189	S2R	Homo sapiens	=	115	Ki	nM	S2RSLDB	7939302159646388	active	semi-selective	2, 4, and 6
COc1ccc(C)cc1NC(=O)OC1CC2CCCC(C1)N2CCc1ccccc1	S2RSLDB127	S2R	Homo sapiens	=	12	Ki	nM	S2RSLDB	8920818753952375	active	semi-selective	2, 4, and 6
COc1ccc(C)cc1NC(=O)OC1CC2CCCC(C1)N2Cc1ccc(C)cc1	S2RSLDB195	S2R	Homo sapiens	=	155	Ki	nM	S2RSLDB	7809668301829708	active	semi-selective	2, 4, and 6
COc1ccc(C)cc1NC(=O)OC1CC2CCCC(C1)N2Cc1ccc(I)cc1	S2RSLDB211	S2R	Homo sapiens	=	306	Ki	nM	S2RSLDB	751427857351842	active	semi-selective	2, 4, and 6
COc1ccc(C)cc1NC(=O)OC1CC2CCCC(C1)N2Cc1cccc(I)c1	S2RSLDB162	S2R	Homo sapiens	=	509	Ki	nM	S2RSLDB	7293282217663242	active	semi-selective	2, 4, and 6
COc1ccc(C)cc1NC(=O)OC1CC2CCCC(C1)N2Cc1ccccc1	S2RSLDB153	S2R	Homo sapiens	=	31	Ki	nM	S2RSLDB	8508638306165727	active	semi-selective	2, 4, and 6
COc1ccc(C)cc1NC(=O)OC1CC2CCCC(C1)N2Cc1cccnc1	S2RSLDB225	S2R	Homo sapiens	=	1839	Ki	nM	S2RSLDB	6735418270761922	active	semi-selective	2, 4, and 6
COc1ccc(CN(C)CCCNC(=O)c2ccc3ccccc3c2)cc1OC	CHEMBL5207122	S2R	Homo sapiens	=	1260	Ki	nM	ChEMBL	6899629454882437	active	semi-selective	2, 4, and 6
COc1ccc(CN(C)CCCNC(=O)c2ccc3ccccc3n2)cc1OC	CHEMBL5187029	S2R	Homo sapiens	=	160	Ki	nM	ChEMBL	7795880017344075	active	semi-selective	2, 4, and 6
COc1ccc(CN2C3C4C5CC6C7C5C3C7C2(O)C64)cc1OC	S2RSLDB192	S2R	Homo sapiens	=	126	Ki	nM	S2RSLDB	7899629454882437	active	semi-selective	2, 4, and 6
COc1ccc(CN2CCC[C@@H](OCc3ccc(F)c(C)c3)C2)cc1F	CHEMBL5184607	S2R	Homo sapiens	=	2060	Ki	nM	ChEMBL	6686132779630847	active	semi-selective	2, 4, and 6
COc1ccc(CN2CCC[C@H](OCc3ccc(F)c(C)c3)C2)cc1F	CHEMBL5182191	S2R	Homo sapiens	=	1230	Ki	nM	ChEMBL	6910094888560602	active	semi-selective	2, 4, and 6
COc1ccc(CNCCCCc2cn(-c3ccc(F)cc3)c3ccccc23)cc1OC	S2RSLDB203	S2R	Homo sapiens	=	1690	Ki	nM	S2RSLDB	6772113295386326	active	semi-selective	2, 4, and 6
COc1ccc2[nH]cc(C(=O)CN3CCC(O)(c4ccc(Cl)cc4)CC3)c2c1	S2RSLDB247	S2R	Homo sapiens	=	75	Ki	nM	S2RSLDB	81249387366083	active	semi-selective	2, 4, and 6
COc1ccc2[nH]cc(C(=O)CN3CCC(c4ccccc4)CC3)c2c1	S2RSLDB94	S2R	Homo sapiens	=	200	Ki	nM	S2RSLDB	7698970004336019	active	semi-selective	2, 4, and 6
COc1ccc2c(CCCN3CCCCC3(C)C)cccc2c1	S2RSLDB239	S2R	Homo sapiens	=	940	Ki	nM	S2RSLDB	7026872146400302	active	semi-selective	2, 4, and 6
COc1ccc2c(c1)CCC2CCCN1CCCC(C)(C)C1	S2RSLDB600	S2R	Homo sapiens	=	566	Ki	nM	S2RSLDB	7247183568811729	active	semi-selective	2, 4, and 6
COc1ccc2c(c1)CCCC2CCCCCN1CCCC(C)(C)C1	S2RSLDB609	S2R	Homo sapiens	=	4090	Ki	nM	S2RSLDB	6388276691992658	active	semi-selective	2, 4, and 6
COc1ccc2c(c1)CCCC2CCCN1CCCC(C)(C)C1	S2RSLDB608	S2R	Homo sapiens	=	1720	Ki	nM	S2RSLDB	6764471553092451	active	semi-selective	2, 4, and 6
COc1ccc2c(c1)CCN(CCCCCNC(=O)c1cc3cc(I)ccc3o1)C2	S2RSLDB198	S2R	Homo sapiens	=	44	Ki	nM	S2RSLDB	8356547323513812	active	semi-selective	2, 4, and 6
COc1ccc2c(c1)CCN(CCCN1CCc3cc(OC)c(OC)cc3C1)C2=O	S2RSLDB107	S2R	Homo sapiens	=	574	Ki	nM	S2RSLDB	8241088107602026	active	semi-selective	2, 4, and 6
COc1ccc2c(c1)CN(CCCCNC(=O)c1cc3cc(I)ccc3o1)CC2	S2RSLDB196	S2R	Homo sapiens	=	350	Ki	nM	S2RSLDB	7455931955649724	active	semi-selective	2, 4, and 6
COc1ccc2c(c1)[C@@H]1CCN[C@]1(C)CO2	CHEMBL4556297	S2R	Homo sapiens	=	316228	Ki	nM	ChEMBL	5499999678657065	active	semi-selective	2, 4, and 6
COc1ccc2c(c1)[C@@]13CCCC[C@@H]1[C@@H](C2)N(C)CC3	CHEMBL206132	S2R	Homo sapiens	=	8620	Ki	nM	ChEMBL	6064492734175287	active	semi-selective	2, 4, and 6
COc1cccc(CN2C3C4C5CC6C7C5C3C7C2(O)C64)c1	S2RSLDB230	S2R	Homo sapiens	=	268	Ki	nM	S2RSLDB	7.57187e+16	active	semi-selective	2, 4, and 6
COc1cccc(Cn2cc(-c3cccc(C(=O)NCCCCN4CCc5cc(OC)c(OC)cc5C4)c3)nn2)c1	S2RSLDB163	S2R	Homo sapiens	=	660	Ki	nM	S2RSLDB	7180456064458132	active	semi-selective	2, 4, and 6
COc1cccc2c1CCC2CCCCN1CCCC(C)(C)C1	S2RSLDB605	S2R	Homo sapiens	=	972	Ki	nM	S2RSLDB	7012333735073725	active	semi-selective	2, 4, and 6
COc1cccc2c1CCCC2CCCCN1CCCC(C)(C)C1	S2RSLDB607	S2R	Homo sapiens	=	1830	Ki	nM	S2RSLDB	673754891026957	active	semi-selective	2, 4, and 6
COc1cccc2c1CCCC2CCCN1CCN(Cc2ccccc2)CC1	S2RSLDB606	S2R	Homo sapiens	=	18700	Ki	nM	S2RSLDB	5728158393463501	active	semi-selective	2, 4, and 6
COc1cccc2c1CCCC2CCCN1CC[N+](C)(C2CCCCC2)CC1.[I-]	S2RSLDB165	S2R	Homo sapiens	=	130	Ki	nM	S2RSLDB	7886056647693163	active	semi-selective	2, 4, and 6
COc1cccc2c1CCC[C@@H]2CCCN1CCN(C2CCCCC2)CC1	S2RSLDB553	S2R	Homo sapiens	=	49	Ki	nM	S2RSLDB	9309803919971486	active	semi-selective	2, 4, and 6
COc1cccc2c1CCC[C@@H]2NC(=O)CN1CCN(C2CCCCC2)CC1	S2RSLDB204	S2R	Homo sapiens	=	592	Ki	nM	S2RSLDB	822767829327708	active	semi-selective	2, 4, and 6
CS(=O)(=O)n1cc(CCCCN2CCC3(CC2)OCc2ccccc23)c2ccccc21	S2RSLDB164	S2R	Homo sapiens	=	5	IC50	nM	S2RSLDB	1030102999566398	active	semi-selective	2, 4, and 6
C[C@@H]1[C@@H]2Cc3ccc(O)cc3[C@]1(C)CCN2CCN(C)c1ccccc1	CHEMBL289948	S2R	Homo sapiens	=	1240	Ki	nM	ChEMBL	6906578314837765	active	semi-selective	2, 4, and 6
C[C@@H]1[C@@H]2Cc3ccc(O)cc3[C@]1(C)CCN2CCN1CCCC1	CHEMBL43398	S2R	Homo sapiens	=	2600	Ki	nM	ChEMBL	6585026652029182	active	semi-selective	2, 4, and 6
C[C@@H]1[C@@H]2Cc3ccc(O)cc3[C@]1(C)CCN2CCN1CCCCC1	CHEMBL41313	S2R	Homo sapiens	=	1140	Ki	nM	ChEMBL	6943095148663527	active	semi-selective	2, 4, and 6
C[C@@H]1[C@@H]2Cc3ccc(O)cc3[C@]1(C)CCN2CCN1CCOCC1	CHEMBL288285	S2R	Homo sapiens	=	3000	Ki	nM	ChEMBL	6522878745280337	active	semi-selective	2, 4, and 6
C[C@@H]1[C@@H]2Cc3ccc(O)cc3[C@]1(C)CCN2CCNc1ccccc1	CHEMBL287794	S2R	Homo sapiens	=	1110	Ki	nM	ChEMBL	6954677021213342	active	semi-selective	2, 4, and 6
C[C@@]12COc3cc(OCc4ccccc4)ccc3[C@@H]1CCN2	CHEMBL4589450	S2R	Homo sapiens	=	1000	Ki	nM	ChEMBL	70	active	semi-selective	2, 4, and 6
C[C@H](CCc1ccc(Cl)c(Cl)c1)N1Cc2cc(Cl)c(Cl)cc2C1	US10207991, Ex. Cpd. No. 5::US10611728, Example Compound 5	S2R	Homo sapiens	=	27	Ki	nM	BindingDB	8568636235841012	active	semi-selective	2, 4, and 6
C[C@H](CCc1ccc(Cl)c(Cl)c1)N1Cc2cc3ccccc3cc2C1	US10207991, Ex. Cpd. No. 18::US10611728, Example Compound 18	S2R	Homo sapiens	=	15	Ki	nM	BindingDB	8823908740944319	active	semi-selective	2, 4, and 6
C[C@H](CCc1ccc(Cl)c(Cl)c1)N1Cc2ccc(C(F)(F)F)cc2C1	US10207991, Ex. Cpd. No. 4::US10611728, Example Compound 4	S2R	Homo sapiens	=	22	Ki	nM	BindingDB	8657577319177793	active	semi-selective	2, 4, and 6
C[C@H](CCc1ccc(Cl)c(Cl)c1)N1Cc2ccc3ccccc3c2C1	US9796672, Example Compound 19	S2R	Homo sapiens	=	18	Ki	nM	BindingDB	8744727494896694	active	semi-selective	2, 4, and 6
C[C@H](CCc1ccc(F)cc1)N1Cc2cccc(F)c2C1	US10207991, Ex. Cpd. No. 21::US10611728, Example Compound 21	S2R	Homo sapiens	=	120	Ki	nM	BindingDB	7920818753952375	active	semi-selective	2, 4, and 6
C[C@H](CCc1ccc(O)c(OC(C)(C)C)c1)N1Cc2ccc(S(C)(=O)=O)cc2C1	US10207991, Ex. Cpd. No. 63::US10611728, Example Compound 63	S2R	Homo sapiens	=	3800	Ki	nM	BindingDB	642021640338319	active	semi-selective	2, 4, and 6
C[C@H](CCc1ccc(O)c(OC(F)(F)F)c1)N1Cc2cc3c(cc2C1)OCO3	US10207991, Ex. Cpd. No. 24::US10611728, Example Compound 24	S2R	Homo sapiens	=	520	Ki	nM	BindingDB	72839966563652	active	semi-selective	2, 4, and 6
C[C@H](CCc1ccc(O)c(OC(F)(F)F)c1)N1Cc2ccc(F)cc2C1	US10207991, Ex. Cpd. No. 31::US10611728, Example Compound 31	S2R	Homo sapiens	=	580	Ki	nM	BindingDB	7236572006437063	active	semi-selective	2, 4, and 6
C[C@H](CCc1ccc(OC(=O)N(C)C)c(OC(F)(F)F)c1)N1Cc2cccc(F)c2C1	US10207991, Ex. Cpd. No. 41::US10611728, Example Compound 41	S2R	Homo sapiens	=	380	Ki	nM	BindingDB	742021640338319	active	semi-selective	2, 4, and 6
C[C@H](NC(=O)c1cn(C2(C#N)CC2)cn1)C(=O)Nc1nc(-c2cccc(-c3ccn(C)n3)c2)cs1	155558857	S2R	Homo sapiens	=	70000	Ki	nM	PubChem	5154901959985743	active	semi-selective	2, 4, and 6
Cc1[nH]c2cc(C(F)(F)F)ccc2c(=O)c1CN(C)Cc1ccccc1	CHEMBL4648914	S2R	Homo sapiens	=	29520	Ki	nM	ChEMBL	5529883646848996	active	semi-selective	2, 4, and 6
Cc1ccc(CN(C)CCCCc2cn(-c3ccc(F)cc3)c3ccccc23)c(C)c1	S2RSLDB175	S2R	Homo sapiens	=	59	Ki	nM	S2RSLDB	8229147988357855	active	semi-selective	2, 4, and 6
Cc1ccc(CN2CCC[C@H](OCc3ccc(F)c(C)c3)C2)cc1	CHEMBL5189986	S2R	Homo sapiens	=	760	Ki	nM	ChEMBL	7119186407719209	active	semi-selective	2, 4, and 6
Cc1ccc(CO[C@H]2CCCN(Cc3ccc(C#N)cc3)C2)cc1	CHEMBL5174753	S2R	Homo sapiens	=	2480	Ki	nM	ChEMBL	6605548319173784	active	semi-selective	2, 4, and 6
Cc1ccc(CO[C@H]2CCCN(Cc3cccc(F)c3)C2)cc1	CHEMBL5188139	S2R	Homo sapiens	=	5740	Ki	nM	ChEMBL	6241088107602026	active	semi-selective	2, 4, and 6
Cc1ccccc1[C@H]1CC[C@@H](N2CCN(c3ccccn3)CC2)CC1	S2RSLDB217	S2R	Homo sapiens	=	710	Ki	nM	S2RSLDB	7.14874e+16	active	semi-selective	2, 4, and 6
Cc1nn(CCO)cc1CN(C)Cc1csc(-c2ccccc2)n1	CHEMBL4640394	S2R	Homo sapiens	=	23730	Ki	nM	ChEMBL	5624702261782661	active	semi-selective	2, 4, and 6
Clc1cc(Cl)cc(CN2CC[C@@H]3C[C@@H]2c2cc(N4CCOCC4)ccc23)c1	US11046670, Compound 39	S2R	Homo sapiens	=	920	Ki	nM	BindingDB	7036212172654444	active	semi-selective	2, 4, and 6
Clc1cc(Cl)cc(CN2CC[C@H]3C[C@@H]2c2cc(N4CCOCC4)ccc23)c1	S2RSLDB634	S2R	Homo sapiens	=	920	Ki	nM	S2RSLDB	7036212172654444	active	semi-selective	2, 4, and 6
Clc1ccc(-c2nnn3c2CO[C@@H]2CN(CC4CCOCC4)C[C@H]23)c(Cl)c1	CHEMBL5193492	S2R	Homo sapiens	=	4200	Ki	nM	ChEMBL	6376750709602099	active	semi-selective	2, 4, and 6
Cn1c(=O)n(CCCCN2CCN(C3CCCCC3)CC2)c2ccccc21	S2RSLDB185	S2R	Homo sapiens	=	257	Ki	nM	S2RSLDB	8590066876668706	active	semi-selective	2, 4, and 6
Cn1c(=O)n(CCCCN2CCN(c3ccc(F)cc3N)CC2)c2ccccc21	S2RSLDB115	S2R	Homo sapiens	=	359	Ki	nM	S2RSLDB	844490555142168	active	semi-selective	2, 4, and 6
Cn1nc(CN2CCCC2)nc1-c1cccc(C(C)(C)C)c1	CHEMBL4778313	S2R	Homo sapiens	=	10000	Ki	nM	ChEMBL	60	active	semi-selective	2, 4, and 6
FC(F)(F)c1cccc(COC2CCN(Cc3ccc4[nH]cnc4c3)CC2)c1	CHEMBL5182602	S2R	Homo sapiens	=	730	Ki	nM	ChEMBL	7136677139879544	active	semi-selective	2, 4, and 6
Fc1ccc(-c2cn(CCCCN3CCN(c4ccc(F)cc4)CC3)c3ccccc23)cc1	S2RSLDB213	S2R	Homo sapiens	=	8333	Ki	nM	S2RSLDB	7079198618174345	active	semi-selective	2, 4, and 6
Fc1ccc(-n2cc(CCCCN3CCC(C4CCCCC4)CC3)c3ccccc32)cc1	S2RSLDB220	S2R	Homo sapiens	=	728	Ki	nM	S2RSLDB	8137868620686962	active	semi-selective	2, 4, and 6
Fc1ccc(-n2cc(CCCCN3CCC4(CC3)Cc3ccccc3CO4)c3ccccc32)cc1	S2RSLDB180	S2R	Homo sapiens	=	11	IC50	nM	S2RSLDB	8958607314841775	active	semi-selective	2, 4, and 6
Fc1ccc(-n2cc(CCCCN3CCC4(CC3)OCc3c(C(F)(F)F)cccc34)c3ccccc32)cc1	S2RSLDB108	S2R	Homo sapiens	=	26	IC50	nM	S2RSLDB	8585026652029182	active	semi-selective	2, 4, and 6
Fc1ccc(-n2cc(CCCCN3CCN(c4ccccc4)CC3)c3ccccc32)cc1	S2RSLDB143	S2R	Homo sapiens	=	69	IC50	nM	S2RSLDB	9161150909262744	active	semi-selective	2, 4, and 6
Fc1ccc(C2CCN(CCCCc3cn(-c4ccc(F)cc4)c4ccccc34)CC2)cc1	S2RSLDB116	S2R	Homo sapiens	=	27	IC50	nM	S2RSLDB	9568636235841012	active	semi-selective	2, 4, and 6
Fc1ccc(CN2CCCN(C(=S)Nc3cc(F)cc(F)c3)C2)cc1	CHEMBL4644243	S2R	Homo sapiens	=	9490	Ki	nM	ChEMBL	6022733787572707	active	semi-selective	2, 4, and 6
Fc1ccc(COC2CCN(Cc3ccc4[nH]cnc4c3)CC2)cc1F	CHEMBL5170381	S2R	Homo sapiens	=	1660	Ki	nM	ChEMBL	6779891911959945	active	semi-selective	2, 4, and 6
Fc1ccc(N2CCN(CCCCc3cn(-c4ccc(F)cc4)c4ccccc34)CC2)cc1	S2RSLDB120	S2R	Homo sapiens	=	75	IC50	nM	S2RSLDB	81249387366083	active	semi-selective	2, 4, and 6
Fc1ccc(N2CCN(CCCCn3cc(-c4ccccc4)c4ccccc43)CC2)cc1	S2RSLDB174	S2R	Homo sapiens	=	996	Ki	nM	S2RSLDB	8001740661576301	active	semi-selective	2, 4, and 6
Fc1ccc(N2CCN(CCCn3ccc4ccccc43)CC2)cc1	S2RSLDB171	S2R	Homo sapiens	=	200	Ki	nM	S2RSLDB	7698970004336019	active	semi-selective	2, 4, and 6
Fc1ccc2c(c1)sc(=S)n2CCCCN1CCN(C2CCCCC2)CC1	S2RSLDB214	S2R	Homo sapiens	=	5	Ki	nM	S2RSLDB	930102999566398	active	semi-selective	2, 4, and 6
Fc1cccc(CCCN2C3CCC2CC3)c1	S2RSLDB252	S2R	Homo sapiens	=	119	Ki	nM	S2RSLDB	7924453038607469	active	semi-selective	2, 4, and 6
Fc1cccc(CCNC2C3C4CC5C6C4CC3C6C52)c1	S2RSLDB241	S2R	Homo sapiens	=	60	Ki	nM	S2RSLDB	8221848749616356	active	semi-selective	2, 4, and 6
Fc1cccc(CNC2C3C4CC5C6C4CC3C6C52)c1	S2RSLDB248	S2R	Homo sapiens	=	190	Ki	nM	S2RSLDB	7721246399047171	active	semi-selective	2, 4, and 6
Fc1cccc(F)c1[C@H]1CC[C@@H](N2CCN(c3ccccn3)CC2)CC1	S2RSLDB237	S2R	Homo sapiens	=	4400	Ki	nM	S2RSLDB	6356547323513812	active	semi-selective	2, 4, and 6
N#CC1(c2ccccc2)CCN(CCCCc2cn(-c3ccc(I)cc3)c3ccccc23)CC1	S2RSLDB181	S2R	Homo sapiens	=	185	Ki	nM	S2RSLDB	7732828271596986	active	semi-selective	2, 4, and 6
Nc1ccc2c3c(cccc13)C(=O)N(CCCCCCOc1cccc3c1CCCC3CCCN1CCN(C3CCCCC3)CC1)C2=O	S2RSLDB168	S2R	Homo sapiens	=	657	Ki	nM	S2RSLDB	818243463044022	active	semi-selective	2, 4, and 6
O/N=C(/CCCN1CCCN(c2ccc(Cl)cn2)CC1)c1ccc(F)cc1	CHEMBL4446729	S2R	Homo sapiens	=	27	Ki	nM	ChEMBL	8568636235841012	active	semi-selective	2, 4, and 6
O=C(CCCN1CCc2cc(O)ccc2C(O)C1)c1ccc(F)cc1	S2RSLDB150	S2R	Homo sapiens	=	330	Ki	nM	S2RSLDB	7481486060122112	active	semi-selective	2, 4, and 6
O=C(CCN1CCC(Cc2ccccc2)CC1)N1CCN(c2ccccc2)CC1	PBP-P1	S2R	Homo sapiens	=	23442	Ki	nM	in-house	6630005338391572	active	semi-selective	2, 4, and 6
O=C(CN1CCC(Cc2ccccc2)CC1)N1CCN(c2ccc(O)cc2)CC1	PBP-A10	S2R	Homo sapiens	=	11995	Ki	nM	in-house	5920999747696151	active	semi-selective	2, 4, and 6
O=C(CN1CCC(Cc2ccccc2)CC1)N1CCN(c2ccccc2)CC1	PBP-A1	S2R	Homo sapiens	=	10399	Ki	nM	in-house	6983008421793795	active	semi-selective	2, 4, and 6
O=C(CN1CCC(Cc2ccccc2)CC1)c1c[nH]c2cc(O)ccc12	S2RSLDB92	S2R	Homo sapiens	=	430	Ki	nM	S2RSLDB	7366531544420414	active	semi-selective	2, 4, and 6
O=C(CN1CCC(Cc2ccccc2)CC1)c1c[nH]c2ccc(O)cc12	S2RSLDB114	S2R	Homo sapiens	=	765	Ki	nM	S2RSLDB	7116338564846382	active	semi-selective	2, 4, and 6
O=C(CN1CCC(O)(c2ccc(Cl)cc2)CC1)c1c[nH]c2ccc(O)cc12	S2RSLDB235	S2R	Homo sapiens	=	470	Ki	nM	S2RSLDB	7327902142064283	active	semi-selective	2, 4, and 6
O=C(CN1CCC(c2ccccc2)CC1)c1c[nH]c2ccc(O)cc12	S2RSLDB233	S2R	Homo sapiens	=	2240	Ki	nM	S2RSLDB	6649751981665837	active	semi-selective	2, 4, and 6
O=C(NC1CCN(Cc2ccccc2)CC1)c1ccc(F)cc1	CHEMBL4080696	S2R	Homo sapiens	=	1900	Ki	nM	ChEMBL	6721246399047171	active	semi-selective	2, 4, and 6
O=C(NC1CCN(Cc2ccccc2)CC1)c1ccc(I)cc1	CHEMBL50112	S2R	Homo sapiens	=	252	Ki	nM	ChEMBL	7598599459218456	active	semi-selective	2, 4, and 6
O=C(NCCCN1Cc2ccccc2C1)c1ccc(Cl)cc1	CHEMBL4161344	S2R	Homo sapiens	=	3500	Ki	nM	ChEMBL	6455931955649724	active	semi-selective	2, 4, and 6
O=C(O)C(=O)O.O=C(O)C(=O)O.c1ccc(CN2CCN(CC3CSCS3)CC2)cc1	CHEMBL4637859	S2R	Homo sapiens	=	900	Ki	nM	ChEMBL	7045757490560675	active	semi-selective	2, 4, and 6
O=C(O)C(=O)O.c1ccc(CC2CCN(CC3CSCS3)CC2)cc1	CHEMBL4643239	S2R	Homo sapiens	=	120	Ki	nM	ChEMBL	7920818753952375	active	semi-selective	2, 4, and 6
O=C(OCc1ccccc1)N1CC[C@@H]2C[C@@H]1c1cc(N3CCN(C4CCCC4)CC3)ccc12	CHEMBL4068690::US11046670, Table 6.2	S2R	Homo sapiens	=	23	Ki	nM	BindingDB	8638272163982407	active	semi-selective	2, 4, and 6
O=C(OCc1ccccc1)N1CC[C@@H]2C[C@@H]1c1cc(N3CCN(C4CCCCC4)CC3)ccc12	CHEMBL4098442::US11046670, Table 6.3	S2R	Homo sapiens	=	14	Ki	nM	BindingDB	8853871964321762	active	semi-selective	2, 4, and 6
O=C(c1ccc(CNCCCN2CCN(C3CCCCC3)CC2)cc1)c1ccc([N+](=O)[O-])cc1	S2RSLDB140	S2R	Homo sapiens	=	3331	Ki	nM	S2RSLDB	7477425367308824	active	semi-selective	2, 4, and 6
O=C(c1ccc(CNCCCN2CCN(c3ccc(F)cc3)CC2)cc1)c1ccc([N+](=O)[O-])cc1	S2RSLDB105	S2R	Homo sapiens	=	3397	Ki	nM	S2RSLDB	7468904453129972	active	semi-selective	2, 4, and 6
O=c1[nH]c2ccccc2n1CCCCN1CCN(c2ccc(F)cc2)CC1	S2RSLDB112	S2R	Homo sapiens	=	296	Ki	nM	S2RSLDB	7528708288941061	active	semi-selective	2, 4, and 6
O=c1n(CCCCN2CCN(c3ccc(F)cc3)CC2)c2ccccc2n1-c1ccc(F)cc1	S2RSLDB104	S2R	Homo sapiens	=	167	Ki	nM	S2RSLDB	8777283528852417	active	semi-selective	2, 4, and 6
O=c1oc2ccccc2n1CCCCN1CCN(c2ccc(F)cc2)CC1	S2RSLDB242	S2R	Homo sapiens	=	7	Ki	nM	S2RSLDB	9154901959985744	active	semi-selective	2, 4, and 6
O=c1sc2ccccc2n1CCCCN1CCN(C2CCCCC2)CC1	S2RSLDB246	S2R	Homo sapiens	=	39	Ki	nM	S2RSLDB	94089353929735	active	semi-selective	2, 4, and 6
OC(CN1C2CCC1CC(c1ccccc1)C2)c1c(Cl)cccc1Cl	S2RSLDB187	S2R	Homo sapiens	=	1587	Ki	nM	S2RSLDB	7799423073245152	active	semi-selective	2, 4, and 6
OC(CN1C2CCC1CC(c1ccccc1)C2)c1ccccc1Br	S2RSLDB228	S2R	Homo sapiens	=	771	Ki	nM	S2RSLDB	8112945621949043	active	semi-selective	2, 4, and 6
OC1(c2ccc(Cl)cc2)CC2CCC(C1)N2CCCSc1ccccc1F	CHEMBL3321792	S2R	Homo sapiens	=	2138	Ki	nM	ChEMBL	8669992299127241	active	semi-selective	2, 4, and 6
OC12C3C4CC5C6C4C1C6C(C53)N2CCc1ccccn1	S2RSLDB136	S2R	Homo sapiens	=	268	Ki	nM	S2RSLDB	7.57187e+16	active	semi-selective	2, 4, and 6
OC12C3C4CC5C6C4C1C6C(C53)N2Cc1ccccn1	S2RSLDB124	S2R	Homo sapiens	=	200	Ki	nM	S2RSLDB	7698970004336019	active	semi-selective	2, 4, and 6
O[C@@]12[C@H]3[C@H]4[C@@H]5C[C@@H]6[C@H]4[C@H]3[C@@H]([C@@H]6[C@@H]51)N2Cc1ccccc1	S2RSLDB158	S2R	Homo sapiens	=	120	Ki	nM	S2RSLDB	7920818753952375	active	semi-selective	2, 4, and 6
Oc1ccc2c(c1)CCN(CCCOc1ccccc1)CC2O	S2RSLDB155	S2R	Homo sapiens	=	59	Ki	nM	S2RSLDB	8229147988357855	active	semi-selective	2, 4, and 6
Oc1ccc2c(c1)CCN([C@H]1CC[C@@H](c3ccccc3)CC1)CC2O	S2RSLDB216	S2R	Homo sapiens	=	86	Ki	nM	S2RSLDB	8065501548756432	active	semi-selective	2, 4, and 6
Oc1ccc2c(c1)CCN([C@H]1CC[C@H](c3ccccc3)CC1)CC2O	S2RSLDB173	S2R	Homo sapiens	=	89	Ki	nM	S2RSLDB	8050609993355087	active	semi-selective	2, 4, and 6
c1ccc(-n2ncc3c2CCCC3CCN2CCOCC2)cc1	CHEMBL4286421	S2R	Homo sapiens	=	1130	Ki	nM	ChEMBL	694692155651658	active	semi-selective	2, 4, and 6
c1ccc(CCCN2CCN(c3ccccn3)CC2)cc1	S2RSLDB200	S2R	Homo sapiens	=	491	Ki	nM	S2RSLDB	8308918507877031	active	semi-selective	2, 4, and 6
c1ccc(CN2CCCc3cc(N4CCOCC4)ccc3C2)cc1	CHEMBL4175187::US10954217, Example 00253	S2R	Homo sapiens	=	810	Ki	nM	BindingDB	7091514981121351	active	semi-selective	2, 4, and 6
c1ccc(CN2CCc3cc(N4CCOCC4)ccc3C2)cc1	CHEMBL4169752::US10954217, Example 00234	S2R	Homo sapiens	=	330	Ki	nM	BindingDB	7481486060122112	active	semi-selective	2, 4, and 6
c1ccc(CN2Cc3ccc(N4CCOCC4)cc3C2)cc1	CHEMBL4161503::US10954217, Example 00224	S2R	Homo sapiens	=	1660	Ki	nM	BindingDB	6779891911959945	active	semi-selective	2, 4, and 6
[truncated: 4,111 more rows]
